# Supplementary material for: Ethyl 4-{1-[(2,4-dinitro­phen­yl)hydrazono]eth­yl}-5-(2-naphthyl­methoxy­meth­yl)isoxazole-3-carboxyl­ate
Source: Acta Crystallogr Sect E Struct Rep Online. 2008 Dec 17;65(Pt 1):o144–5. doi: 10.1107/S1600536808041901 (PMC2968060; doi:10.1107/S1600536808041901)
Supplement: Supplementary file 2 [file e-65-0o144-Isup2.hkl]

# 
# h,k,l, Fc-squared, Fo-squared, sigma(Fo-squared) and status flag 
# 
data_I
_shelx_title ' bt961 in P-1' 
_shelx_refln_list_code          4 
_shelx_F_calc_maximum      214.65 
_exptl_crystal_F_000       556.00 
_reflns_d_resolution_high  0.8331 
 
loop_ 
 _symmetry_equiv_pos_as_xyz 
 'x, y, z' 
 '-x, -y, -z' 
 
_cell_length_a     7.0839 
_cell_length_b    12.1769 
_cell_length_c    14.1845 
_cell_angle_alpha  90.581 
_cell_angle_beta   95.925 
_cell_angle_gamma  99.250 
 
_shelx_F_squared_multiplier     1.000 
 
loop_ 
 _refln_index_h 
 _refln_index_k 
 _refln_index_l 
 _refln_F_squared_calc 
 _refln_F_squared_meas 
 _refln_F_squared_sigma 
 _refln_observed_status 
   1   0   0     1354.10     1217.33     24.36 o 
   2   0   0     5239.47     5427.85    107.02 o 
   3   0   0       50.84       35.81      1.42 o 
   4   0   0     2062.81     2032.70     40.97 o 
   5   0   0        0.83        0.77      0.69 o 
   6   0   0       10.05       12.21      1.35 o 
   7   0   0       56.68       47.44      2.51 o 
   8   0   0        5.83        6.33      1.67 o 
  -8   1   0       26.31       23.32      1.98 o 
  -7   1   0        0.39       -0.78      0.78 o 
  -6   1   0        0.00       -0.14      0.68 o 
  -5   1   0      300.86      290.28      7.07 o 
  -4   1   0        0.97        0.37      0.36 o 
  -3   1   0     1039.88     1042.00     18.36 o 
  -1   1   0       58.71       66.84      1.39 o 
   1   1   0     1054.95     1019.69     17.72 o 
   2   1   0    26285.13    26686.83    525.64 o 
   3   1   0      216.26      206.57      4.90 o 
   4   1   0       37.27       37.81      3.11 o 
   5   1   0        1.18        1.68      0.76 o 
   6   1   0        0.82        0.73      0.80 o 
   7   1   0       80.23       86.80      3.45 o 
   8   1   0        8.03       12.87      2.84 o 
  -8   2   0       46.44       48.78      2.68 o 
  -7   2   0       21.17       22.81      2.22 o 
  -6   2   0      543.29      528.71     12.06 o 
  -5   2   0       48.19       38.72      3.42 o 
  -4   2   0      400.29      421.59      7.99 o 
  -3   2   0     1605.98     1682.23     29.28 o 
  -2   2   0      860.06      803.30     16.29 o 
  -1   2   0      502.03      452.44      8.02 o 
   0   2   0    10573.61    10588.21    182.38 o 
   1   2   0     2255.38     2208.57     44.18 o 
   2   2   0      301.23      290.11      5.43 o 
   3   2   0       82.32       89.32      2.64 o 
   4   2   0      552.26      570.01     12.43 o 
   5   2   0       91.34       90.26      3.15 o 
   6   2   0       59.03       61.55      2.70 o 
   7   2   0       96.92       95.12      3.72 o 
   8   2   0       35.74       36.27      3.07 o 
  -8   3   0      116.08      102.77      4.99 o 
  -7   3   0        8.98        6.24      1.36 o 
  -6   3   0       43.38       36.81      2.34 o 
  -5   3   0      175.34      161.24      4.42 o 
  -4   3   0      293.31      275.29      5.52 o 
  -3   3   0      262.86      269.19      5.25 o 
  -2   3   0     2642.55     2666.28     45.89 o 
  -1   3   0      183.90      202.49      3.83 o 
   0   3   0     5059.83     4898.72     83.98 o 
   1   3   0        0.00        0.54      0.26 o 
   2   3   0       73.50       66.85      1.66 o 
   3   3   0      133.16      128.46      3.50 o 
   4   3   0      281.31      270.13      6.56 o 
   5   3   0        5.01        5.73      1.03 o 
   6   3   0        7.99        9.11      1.30 o 
   7   3   0        5.32        8.42      2.66 o 
  -8   4   0       10.82       12.89      2.09 o 
  -7   4   0      209.88      203.37      5.82 o 
  -6   4   0      259.84      257.72      6.65 o 
  -5   4   0       19.06       20.46      1.16 o 
  -4   4   0       57.18       64.51      1.88 o 
  -3   4   0      284.24      296.96      5.77 o 
  -2   4   0      415.19      445.20      9.58 o 
  -1   4   0        5.76        4.64      0.42 o 
   0   4   0        3.19        4.77      0.40 o 
   1   4   0        8.76        7.03      0.52 o 
   2   4   0       95.97       86.45      2.09 o 
   3   4   0      365.70      351.37      6.78 o 
   4   4   0      210.88      209.20      5.43 o 
   5   4   0       10.44       10.52      1.29 o 
   6   4   0      163.22      157.58      4.90 o 
   7   4   0       21.82       16.13      1.71 o 
  -8   5   0       60.85       65.62      3.94 o 
  -7   5   0       37.06       47.21      3.06 o 
  -6   5   0      763.65      738.35     16.18 o 
  -5   5   0      180.16      180.44      4.16 o 
  -4   5   0        3.09        4.16      0.65 o 
  -3   5   0      787.63      858.68     15.41 o 
  -2   5   0     3252.47     3403.91     58.60 o 
  -1   5   0     2869.07     3154.36     54.22 o 
   0   5   0      199.12      195.01      3.86 o 
   1   5   0       54.86       64.48      1.66 o 
   2   5   0      391.13      406.76      7.70 o 
   3   5   0       12.52       16.56      0.92 o 
   4   5   0      359.20      344.01     18.08 o 
   5   5   0       58.29       57.51      2.57 o 
   6   5   0       99.78      108.51      3.94 o 
   7   5   0        3.57        2.63      1.18 o 
  -8   6   0       28.21       28.41      2.70 o 
  -7   6   0       46.98       53.33      6.05 o 
  -6   6   0       11.21       10.87      1.26 o 
  -5   6   0      267.82      271.61      5.79 o 
  -4   6   0       13.99       16.94      1.01 o 
  -3   6   0      265.08      278.94      5.60 o 
  -2   6   0       82.06      104.22      2.80 o 
  -1   6   0     1258.01     1345.50     23.58 o 
   0   6   0      958.13     1037.97     18.36 o 
   1   6   0     1689.66     1905.67     33.23 o 
   2   6   0        8.58       10.96      1.59 o 
   3   6   0      217.00      225.00      4.82 o 
   4   6   0      100.31       99.84      3.33 o 
   5   6   0        8.40       10.11      1.32 o 
   6   6   0       73.28       77.73      3.27 o 
   7   6   0       35.20       37.36      2.46 o 
  -7   7   0      184.76      207.11     10.18 o 
  -6   7   0        3.28        4.55      1.01 o 
  -5   7   0      387.24      370.37      7.55 o 
  -4   7   0      288.89      266.36      6.57 o 
  -3   7   0       32.86       46.73      1.60 o 
  -2   7   0      351.58      323.47      6.35 o 
  -1   7   0     1439.86     1570.43     27.54 o 
   0   7   0      248.25      265.05      5.29 o 
   1   7   0      195.73      203.44      4.49 o 
   2   7   0     1544.71     1669.20     29.43 o 
   3   7   0      254.13      280.48      5.88 o 
   4   7   0      135.88      140.50      4.25 o 
   5   7   0       30.95       35.61      2.12 o 
   6   7   0       22.72       27.23      3.35 o 
  -7   8   0       81.33       79.30     10.97 o 
  -6   8   0       27.63       26.54      2.60 o 
  -5   8   0      110.72       83.69      6.95 o 
  -4   8   0        5.58        5.77      0.96 o 
  -3   8   0       68.07       57.40      4.08 o 
  -2   8   0        0.26       -0.11      0.44 o 
  -1   8   0      104.64       96.41      2.43 o 
   0   8   0       24.16       25.52      1.27 o 
   1   8   0       43.55       49.86      1.62 o 
   2   8   0       90.44       84.24      2.39 o 
   3   8   0       84.49       83.25      3.44 o 
   4   8   0        6.40        6.77      1.67 o 
   5   8   0      272.41      276.29      9.48 o 
   6   8   0        5.42        4.26      1.55 o 
  -7   9   0        5.41        7.07      1.72 o 
  -6   9   0        7.12        7.47      1.95 o 
  -5   9   0      105.52      103.75      3.64 o 
  -4   9   0      821.37      822.77     17.77 o 
  -3   9   0       52.78       46.24      2.77 o 
  -2   9   0       47.41       49.46      2.91 o 
  -1   9   0      493.26      491.39      9.38 o 
   0   9   0       13.05       13.99      1.36 o 
   1   9   0       14.60       17.50      1.45 o 
   2   9   0      160.70      176.03      5.09 o 
   3   9   0       30.70       30.44      1.93 o 
   4   9   0      282.59      285.85      9.61 o 
   5   9   0       47.95       52.07      3.49 o 
  -7  10   0       30.31       28.21      2.71 o 
  -6  10   0        0.88        2.19      1.00 o 
  -5  10   0      414.34      387.38      9.51 o 
  -4  10   0      231.96      239.39      6.39 o 
  -3  10   0      111.77       98.03      3.22 o 
  -2  10   0        1.90        2.82      0.83 o 
  -1  10   0      189.26      184.15      5.14 o 
   0  10   0       21.21       21.42      1.58 o 
   1  10   0        3.90        3.83      1.01 o 
   2  10   0        9.43       12.10      1.45 o 
   3  10   0      270.52      274.18      7.37 o 
   4  10   0       67.03       71.27      4.07 o 
   5  10   0       24.79       25.80      2.91 o 
  -6  11   0       91.19       97.70      3.81 o 
  -5  11   0      264.46      232.04      8.19 o 
  -4  11   0      351.88      322.79     10.34 o 
  -3  11   0       29.75       28.42      2.36 o 
  -2  11   0      131.42      131.43      5.25 o 
  -1  11   0       67.68       65.40      2.94 o 
   0  11   0        7.59       12.38      1.40 o 
   1  11   0       17.17       20.99      1.88 o 
   2  11   0        3.74        4.58      1.10 o 
   3  11   0        7.44        8.37      1.83 o 
   4  11   0      101.01      104.20      5.17 o 
  -5  12   0        3.38        5.89      1.63 o 
  -4  12   0        3.08        3.51      1.37 o 
  -3  12   0      198.15      170.92      6.54 o 
  -2  12   0       10.35       18.53      2.01 o 
  -1  12   0      217.82      210.04      7.47 o 
   0  12   0       18.69       18.46      1.71 o 
   1  12   0       10.30       11.58      1.83 o 
   2  12   0        9.40       13.27      1.62 o 
   3  12   0      328.99      362.05     13.54 o 
  -5  13   0        0.39        0.42      1.20 o 
  -4  13   0        0.35        1.67      1.24 o 
  -3  13   0       28.44       29.64      2.60 o 
  -2  13   0        7.05        8.22      1.69 o 
  -1  13   0      325.73      301.43     10.02 o 
   0  13   0       48.25       49.22      2.65 o 
   1  13   0       45.37       47.58      2.68 o 
   2  13   0       54.12       61.93      4.68 o 
  -3  14   0       43.82       46.72      3.35 o 
  -2  14   0      121.87      120.50      5.57 o 
  -1  14   0       20.50       21.69      2.43 o 
   0  14   0       21.64       19.23      3.07 o 
   1  14   0        6.18        6.30      1.57 o 
  -1 -14   1        5.26        2.57      1.14 o 
   0 -14   1       14.86       16.73      2.13 o 
   1 -14   1        1.91        5.25      1.90 o 
   2 -14   1        0.43        0.49      2.14 o 
   3 -14   1        6.53        7.54      1.78 o 
  -2 -13   1       28.69       32.56      2.27 o 
  -1 -13   1       47.89       52.10      4.05 o 
   0 -13   1       13.93       13.83      1.54 o 
   1 -13   1      112.42       93.62      4.58 o 
   2 -13   1      184.08      174.92      6.80 o 
   3 -13   1        2.36        9.58      1.79 o 
   4 -13   1        0.45        2.81      1.36 o 
  -3 -12   1       13.96       18.98      2.47 o 
  -2 -12   1      250.63      269.29     12.47 o 
  -1 -12   1       26.14       25.56      2.53 o 
   0 -12   1      104.61       99.81      5.87 o 
   1 -12   1      106.78       85.93      4.23 o 
   2 -12   1      135.48      118.66      5.11 o 
   3 -12   1       88.78       85.42      4.22 o 
   4 -12   1      219.21      210.62      7.71 o 
   5 -12   1      177.43      186.34      7.26 o 
  -4 -11   1       22.46       27.64      2.63 o 
  -3 -11   1       83.76       92.30      4.69 o 
  -2 -11   1       53.68       53.50      2.60 o 
  -1 -11   1      154.55      148.57      4.68 o 
   0 -11   1        0.98        0.71      0.80 o 
   1 -11   1      651.54      582.77     16.45 o 
   2 -11   1      162.01      147.11      5.66 o 
   3 -11   1      799.87      748.35     20.60 o 
   4 -11   1        0.14       -0.48      0.94 o 
   5 -11   1        2.06        2.88      0.99 o 
   6 -11   1        3.36        3.17      1.15 o 
  -5 -10   1       19.80       19.66      2.41 o 
  -4 -10   1       27.82       26.64      2.55 o 
  -3 -10   1       17.11       22.09      1.79 o 
  -2 -10   1       29.65       32.65      1.96 o 
  -1 -10   1       17.32       15.03      1.46 o 
   0 -10   1       11.52       14.68      1.55 o 
   1 -10   1       62.16       51.92      2.55 o 
   2 -10   1       63.98       49.66      3.86 o 
   3 -10   1       41.62       30.89      1.78 o 
   4 -10   1      129.64      129.26      4.08 o 
   5 -10   1      254.70      273.35      7.26 o 
   6 -10   1        1.56        2.62      1.03 o 
  -5  -9   1        9.36       13.37      3.84 o 
  -4  -9   1       33.65       33.90      2.76 o 
  -3  -9   1        0.92        2.19      0.85 o 
  -2  -9   1      105.79       98.41      3.42 o 
  -1  -9   1      141.16      145.88      4.32 o 
   0  -9   1       20.35       25.93      1.23 o 
   1  -9   1        5.08        6.36      0.75 o 
   2  -9   1      970.47      806.66     21.46 o 
   3  -9   1        1.01        3.90      1.20 o 
   4  -9   1      247.45      258.06      6.67 o 
   5  -9   1     1338.10     1282.74     29.14 o 
   6  -9   1      954.53     1010.34     21.94 o 
   7  -9   1      317.27      342.33     11.13 o 
  -6  -8   1        0.01       -0.53      1.33 o 
  -5  -8   1       84.33       88.79      4.52 o 
  -4  -8   1      140.33      143.96      4.44 o 
  -3  -8   1       61.38       71.53      2.28 o 
  -2  -8   1       91.59       90.74      2.52 o 
  -1  -8   1      113.92      123.80      3.03 o 
   0  -8   1       14.19       18.47      1.01 o 
   1  -8   1       35.62       37.45      1.36 o 
   2  -8   1      346.13      327.79      6.53 o 
   3  -8   1       83.23       76.57      5.15 o 
   4  -8   1       46.09       47.91      3.05 o 
   5  -8   1        7.47        8.15      1.19 o 
   6  -8   1      309.00      300.19     17.01 o 
   7  -8   1      868.90      868.54     23.71 o 
  -6  -7   1      102.11      105.24      3.99 o 
  -5  -7   1       72.43       77.54      3.13 o 
  -4  -7   1      630.60      633.06     14.14 o 
  -3  -7   1       29.16       25.57      1.29 o 
  -2  -7   1     1157.65     1234.57     22.06 o 
  -1  -7   1      285.65      342.95      6.73 o 
   0  -7   1     1383.78     1405.87     24.77 o 
   1  -7   1        0.70        0.96      0.41 o 
   2  -7   1        0.45        1.54      0.44 o 
   3  -7   1       70.38       66.00      4.81 o 
   4  -7   1        9.38       12.37      1.75 o 
   5  -7   1      205.89      185.40      5.17 o 
   6  -7   1        1.92        4.27      0.99 o 
   7  -7   1       83.58       89.04      4.42 o 
  -7  -6   1       90.20       87.66      3.74 o 
  -6  -6   1        9.05       10.50      1.53 o 
  -5  -6   1       48.48       49.98      2.43 o 
  -4  -6   1       12.28       12.94      1.30 o 
  -3  -6   1      140.55      144.97      3.44 o 
  -2  -6   1      446.76      461.54      8.77 o 
  -1  -6   1       89.81       97.07      2.37 o 
   0  -6   1      910.23     1019.29     18.08 o 
   1  -6   1      265.77      222.25      4.44 o 
   2  -6   1     1163.95     1264.88     22.31 o 
   3  -6   1       83.15       84.24      2.29 o 
   4  -6   1       26.20       27.66      1.34 o 
   5  -6   1       11.04        9.26      0.95 o 
   6  -6   1      605.19      588.73     16.47 o 
   7  -6   1       13.74       10.27      1.79 o 
   8  -6   1       34.88       35.71      7.88 o 
  -7  -5   1       32.72       27.22      2.09 o 
  -6  -5   1        2.31        4.05      1.12 o 
  -5  -5   1       28.04       30.09      1.85 o 
  -4  -5   1        5.07        3.75      0.93 o 
  -3  -5   1       34.30       36.32      1.63 o 
  -2  -5   1      286.45      304.07      5.95 o 
  -1  -5   1     1103.76     1138.54     20.07 o 
   0  -5   1      162.03      160.86      3.31 o 
   1  -5   1      799.70      846.32     14.99 o 
   2  -5   1       10.10       17.47      0.84 o 
   3  -5   1       54.02       68.17      1.84 o 
   4  -5   1      105.38       98.06      2.53 o 
   5  -5   1       19.85       22.13      1.24 o 
   6  -5   1        0.03        1.27      1.00 o 
   7  -5   1       34.98       35.51      2.80 o 
   8  -5   1       10.78       11.79      2.07 o 
  -7  -4   1       58.48       62.96      3.05 o 
  -6  -4   1       11.28       12.14      1.45 o 
  -5  -4   1      242.73      251.25      6.56 o 
  -4  -4   1       10.58       11.19      1.16 o 
  -3  -4   1       13.64       15.20      0.84 o 
  -2  -4   1        7.62        7.71      0.63 o 
  -1  -4   1      321.08      363.01      6.74 o 
   0  -4   1      154.36      159.76      3.19 o 
   1  -4   1      631.97      605.60     10.79 o 
   2  -4   1      933.25      951.14     16.76 o 
   3  -4   1      743.63      779.81     14.01 o 
   4  -4   1      140.09      143.64      3.29 o 
   5  -4   1      213.93      212.83      5.59 o 
   6  -4   1      471.02      441.19     10.30 o 
   7  -4   1        1.36        1.49      1.18 o 
   8  -4   1        0.00        0.10      1.19 o 
  -7  -3   1       87.19       88.60      3.62 o 
  -6  -3   1      180.72      195.40      5.65 o 
  -5  -3   1      375.60      354.84     13.14 o 
  -4  -3   1      180.25      178.65      4.96 o 
  -3  -3   1      630.24      644.77     11.72 o 
  -2  -3   1     3173.04     3293.82     56.67 o 
  -1  -3   1      959.79      930.49     16.30 o 
   0  -3   1      270.05      278.66      5.11 o 
   1  -3   1     1060.31     1018.82     17.74 o 
   2  -3   1      350.88      322.54      6.00 o 
   3  -3   1      705.21      739.02     13.26 o 
   4  -3   1     1101.88     1055.07     18.83 o 
   5  -3   1       98.24       90.34      3.14 o 
   6  -3   1     1723.24     1755.58     36.14 o 
   7  -3   1        0.15        1.00      0.90 o 
   8  -3   1        1.64        1.96      1.34 o 
  -8  -2   1      144.02      141.09      8.15 o 
  -7  -2   1        1.53        2.50      1.08 o 
  -6  -2   1      169.73      169.26      5.08 o 
  -5  -2   1       71.98       72.26      3.00 o 
  -4  -2   1     1770.14     1785.61     36.24 o 
  -3  -2   1      673.45      746.40     15.59 o 
  -2  -2   1    11449.95    12166.52    208.20 o 
  -1  -2   1      155.37      156.50      3.03 o 
   0  -2   1     1024.12     1032.94     17.88 o 
   1  -2   1        1.27        1.36      0.21 o 
   2  -2   1      476.22      452.85      8.17 o 
   3  -2   1       59.45       46.75      1.34 o 
   4  -2   1        0.04        2.17      0.76 o 
   5  -2   1      329.23      331.53      7.84 o 
   6  -2   1        5.36        6.23      1.10 o 
   7  -2   1       10.79       13.16      1.49 o 
   8  -2   1      498.07      496.24     20.58 o 
  -8  -1   1        7.72        4.82      1.32 o 
  -7  -1   1       35.02       31.93      2.15 o 
  -6  -1   1      143.98      140.82      4.38 o 
  -5  -1   1       21.39       23.86      1.59 o 
  -4  -1   1       13.83        9.31      1.53 o 
  -3  -1   1      863.47      841.29     17.45 o 
  -2  -1   1    11782.32    12081.68    238.52 o 
  -1  -1   1      239.95      265.29      4.83 o 
   0  -1   1      119.19      109.81      2.03 o 
   1  -1   1       69.18       61.74      1.30 o 
   2  -1   1       54.06       49.76      1.40 o 
   3  -1   1      108.52       91.22      2.12 o 
   4  -1   1     1962.94     2017.63     35.18 o 
   5  -1   1        2.36        3.19      0.79 o 
   6  -1   1       39.46       40.98      2.60 o 
   7  -1   1        6.11        9.51      1.37 o 
   8  -1   1      158.52      151.27      5.12 o 
  -8   0   1       39.92       41.57      2.54 o 
  -7   0   1       87.27       88.58      3.47 o 
  -6   0   1        2.44        2.37      0.87 o 
  -5   0   1        3.01        3.15      0.83 o 
  -4   0   1     1185.26     1278.07     26.18 o 
  -3   0   1      795.73      780.93     16.13 o 
  -2   0   1    18153.16    18247.71    313.33 o 
  -1   0   1      775.51      766.16     14.45 o 
   1   0   1       32.20       29.76      0.82 o 
   2   0   1     1413.95     1359.23     27.23 o 
   3   0   1       39.74       36.51      1.09 o 
   4   0   1      165.16      164.06      4.32 o 
   5   0   1       86.61       97.52      3.77 o 
   6   0   1       27.82       25.42      2.00 o 
   7   0   1       16.33       17.10      1.67 o 
   8   0   1       55.87       67.42      3.23 o 
  -8   1   1        2.83        2.02      1.09 o 
  -7   1   1       51.11       47.51      2.49 o 
  -6   1   1       12.61       12.96      1.63 o 
  -5   1   1      262.65      251.08      6.28 o 
  -4   1   1      402.73      411.96      7.79 o 
  -3   1   1      321.76      337.55      6.34 o 
  -2   1   1     7088.23     7281.28    124.56 o 
  -1   1   1       89.68       91.70      1.80 o 
   0   1   1      163.41      150.59      2.76 o 
   1   1   1      299.93      319.28      5.73 o 
   2   1   1      280.19      260.05      4.88 o 
   3   1   1     1533.68     1578.58     31.83 o 
   4   1   1       27.40       24.42      1.41 o 
   5   1   1      646.83      624.79     13.75 o 
   6   1   1       11.69       12.19      1.36 o 
   7   1   1        4.54        4.84      1.21 o 
   8   1   1        5.09        1.00      1.10 o 
  -8   2   1       70.08       74.04      3.34 o 
  -7   2   1       11.40       14.78      1.57 o 
  -6   2   1       54.37       59.83      2.54 o 
  -5   2   1       19.76       16.09      1.93 o 
  -4   2   1      948.78      949.26     16.99 o 
  -3   2   1        8.10        5.97      0.56 o 
  -2   2   1     5550.93     5517.59     94.42 o 
  -1   2   1      164.42      159.15      3.04 o 
   0   2   1     8653.08     8589.89    171.48 o 
   1   2   1       44.36       51.06      1.23 o 
   2   2   1      741.71      776.80     13.75 o 
   3   2   1      963.98     1051.28     21.58 o 
   4   2   1      346.72      331.27      7.74 o 
   5   2   1       50.19       50.67      2.30 o 
   6   2   1       19.27       19.35      1.59 o 
   7   2   1        3.05        4.85      1.48 o 
   8   2   1        0.75        2.85      1.18 o 
  -8   3   1      104.97      105.59      4.51 o 
  -7   3   1       21.71       24.30      1.81 o 
  -6   3   1       28.38       34.71      1.89 o 
  -5   3   1      187.06      178.78      4.78 o 
  -4   3   1      202.86      194.28      4.14 o 
  -3   3   1      107.76      112.34      2.55 o 
  -2   3   1        8.89        9.12      0.81 o 
  -1   3   1      927.88      836.19     14.67 o 
   0   3   1     1668.14     1667.42     33.55 o 
   1   3   1     3856.23     3850.51     66.04 o 
   2   3   1      519.38      550.17      9.97 o 
   3   3   1        4.55        8.00      0.63 o 
   4   3   1      595.46      610.03     13.28 o 
   5   3   1      235.50      228.00     10.36 o 
   6   3   1       84.73       78.03      3.29 o 
   7   3   1        8.76       11.03      2.03 o 
  -8   4   1        1.18        2.75      1.39 o 
  -7   4   1       25.75       24.60      2.17 o 
  -6   4   1       22.95       19.79      1.49 o 
  -5   4   1       51.88       47.31      1.71 o 
  -4   4   1      278.10      266.60      5.43 o 
  -3   4   1        9.12       11.42      0.89 o 
  -2   4   1      315.32      281.18      5.37 o 
  -1   4   1       77.25       45.17      1.21 o 
   0   4   1       81.04       84.35      2.28 o 
   1   4   1      143.96      135.87      2.84 o 
   2   4   1      449.98      426.81      7.95 o 
   3   4   1       59.26       61.73      2.18 o 
   4   4   1       88.82       77.96      2.75 o 
   5   4   1      583.44      569.93     12.92 o 
   6   4   1      102.77      100.94      3.75 o 
   7   4   1      345.47      331.75     11.04 o 
  -8   5   1        0.95        2.12      1.34 o 
  -7   5   1       79.75       76.23      3.74 o 
  -6   5   1      213.30      218.49      7.17 o 
  -5   5   1      477.61      514.64      9.95 o 
  -4   5   1     1261.17     1283.62     22.84 o 
  -3   5   1      455.80      495.48     10.76 o 
  -2   5   1     1650.17     1791.21     31.18 o 
  -1   5   1        7.15       11.58      0.86 o 
   0   5   1      107.34      112.76      3.02 o 
   1   5   1       29.10       43.60      1.29 o 
   2   5   1      241.48      246.11      4.95 o 
   3   5   1      259.85      251.94      5.18 o 
   4   5   1       95.38       82.69      2.89 o 
   5   5   1      210.16      199.62      5.61 o 
   6   5   1       52.90       50.48      2.55 o 
   7   5   1        0.80        1.70      2.01 o 
  -8   6   1       12.54       10.47      1.93 o 
  -7   6   1       16.88       18.25      3.25 o 
  -6   6   1       49.24       49.36      2.29 o 
  -5   6   1        3.39        2.47      0.71 o 
  -4   6   1     1478.34     1504.64     26.67 o 
  -3   6   1       91.26       81.19      2.18 o 
  -2   6   1      237.45      273.89      5.40 o 
  -1   6   1      576.15      657.86     11.88 o 
   0   6   1     4792.54     5342.55    106.77 o 
   1   6   1      522.83      582.64     10.67 o 
   2   6   1      211.28      195.30      4.16 o 
   3   6   1       18.85       15.18      1.01 o 
   4   6   1      119.28      121.81      3.81 o 
   5   6   1       12.16       14.66      1.50 o 
   6   6   1       35.75       40.77      2.33 o 
  -8   7   1        5.48        7.42      1.77 o 
  -7   7   1       33.66       36.11      2.78 o 
  -6   7   1       20.54       18.41      1.59 o 
  -5   7   1       30.10       30.86      1.80 o 
  -4   7   1       56.55       61.64      2.80 o 
  -3   7   1        1.37        1.21      0.50 o 
  -2   7   1       34.31       30.94      1.20 o 
  -1   7   1      201.06      235.68      4.75 o 
   0   7   1       49.71       42.81      1.80 o 
   1   7   1      160.82      193.73      4.08 o 
   2   7   1       79.30       87.90      2.36 o 
   3   7   1       87.73       94.36      3.76 o 
   4   7   1       55.67       57.40      3.34 o 
   5   7   1       83.53       87.86      3.36 o 
   6   7   1        1.19        3.12      1.43 o 
  -7   8   1       31.98       38.20      2.87 o 
  -6   8   1       21.48       17.06      1.53 o 
  -5   8   1       60.10       51.30      2.34 o 
  -4   8   1      176.32      156.36      4.43 o 
  -3   8   1        0.10        0.60      0.50 o 
  -2   8   1      181.75      160.14      3.60 o 
  -1   8   1        0.01        0.30      0.48 o 
   0   8   1      431.29      429.14      9.85 o 
   1   8   1       39.52       46.91      2.20 o 
   2   8   1       79.21       84.75      3.26 o 
   3   8   1      105.99      116.76      3.78 o 
   4   8   1       66.79       65.18      3.61 o 
   5   8   1       22.31       27.63      2.58 o 
   6   8   1       63.07       60.88      3.88 o 
  -7   9   1      290.36      323.96     11.22 o 
  -6   9   1       79.33       82.88      3.81 o 
  -5   9   1       66.05       59.35      2.80 o 
  -4   9   1      156.65      146.96     10.52 o 
  -3   9   1      247.88      236.96      5.95 o 
  -2   9   1      140.30      119.31      5.61 o 
  -1   9   1      303.44      316.02      7.69 o 
   0   9   1     1118.69     1142.79     24.19 o 
   1   9   1      185.35      181.34      5.11 o 
   2   9   1      242.43      250.78      6.61 o 
   3   9   1       60.16       64.29      3.16 o 
   4   9   1      101.63      107.93      5.07 o 
   5   9   1      432.49      453.48     14.19 o 
  -7  10   1      369.69      392.83     12.32 o 
  -6  10   1       16.00       15.72      1.65 o 
  -5  10   1        4.12        5.72      1.39 o 
  -4  10   1        1.75        4.20      0.92 o 
  -3  10   1        1.25        2.14      1.03 o 
  -2  10   1      222.62      194.68      5.37 o 
  -1  10   1      181.90      193.06      5.38 o 
   0  10   1       20.66       22.06      1.61 o 
   1  10   1      319.78      304.55     11.86 o 
   2  10   1      228.25      218.97      6.15 o 
   3  10   1       90.86       90.66      4.50 o 
   4  10   1      110.12      116.33      5.41 o 
   5  10   1      249.81      263.25      9.57 o 
  -6  11   1      280.27      302.89     14.44 o 
  -5  11   1      317.11      327.95     12.82 o 
  -4  11   1        2.75        3.27      1.32 o 
  -3  11   1        2.90       -0.04      0.97 o 
  -2  11   1      428.72      382.35     11.57 o 
  -1  11   1      735.68      673.53     15.21 o 
   0  11   1      473.13      441.37     14.69 o 
   1  11   1       89.68       80.66      3.24 o 
   2  11   1       51.73       52.37      2.60 o 
   3  11   1       76.12       79.92      4.35 o 
   4  11   1       56.88       52.37      3.56 o 
  -5  12   1       16.70       18.46      2.17 o 
  -4  12   1        1.25        0.76      1.18 o 
  -3  12   1      177.57      159.65      6.25 o 
  -2  12   1      103.71       96.76      4.50 o 
  -1  12   1       31.84       24.01      1.99 o 
   0  12   1       56.25       45.28      4.24 o 
   1  12   1      593.94      575.11     24.96 o 
   2  12   1      205.85      215.18      6.41 o 
   3  12   1        2.76        6.35      1.66 o 
  -5  13   1        4.26       11.12      1.99 o 
  -4  13   1        6.27        6.19      2.41 o 
  -3  13   1      116.91      104.64      4.96 o 
  -2  13   1       53.91       49.56      3.30 o 
  -1  13   1      149.41      140.44      5.92 o 
   0  13   1       45.64       45.88      4.65 o 
   1  13   1       51.38       56.33      2.92 o 
   2  13   1      123.00      116.90      4.42 o 
  -3  14   1       12.46        9.55      2.05 o 
  -2  14   1        0.73        1.46      1.38 o 
  -1  14   1        2.69        1.52      1.78 o 
   0  14   1        6.66       12.55      1.70 o 
  -1 -14   2        0.04        1.02      0.95 o 
   0 -14   2        1.83        2.45      1.35 o 
   1 -14   2       44.81       44.40      3.14 o 
   2 -14   2       21.07       23.76      2.39 o 
   3 -14   2      135.75      127.55      5.77 o 
  -2 -13   2        0.00        0.91      0.96 o 
  -1 -13   2      535.63      525.17     15.67 o 
   0 -13   2       45.34       40.52      3.59 o 
   1 -13   2       93.56       89.17      4.45 o 
   2 -13   2        2.97        3.61      1.37 o 
   3 -13   2        1.36        2.01      1.21 o 
   4 -13   2        0.19        1.15      1.19 o 
  -3 -12   2       87.55       97.72      4.98 o 
  -2 -12   2       82.98       88.21      3.56 o 
  -1 -12   2      285.86      301.20      8.05 o 
   0 -12   2      552.18      515.85     15.11 o 
   1 -12   2       36.46       28.46      2.41 o 
   2 -12   2       23.95       18.82      2.04 o 
   3 -12   2      111.64      109.50      4.93 o 
   4 -12   2      106.65      113.86      5.19 o 
   5 -12   2       45.32       46.85      4.04 o 
  -4 -11   2       10.29       11.35      2.10 o 
  -3 -11   2        1.56        1.13      1.76 o 
  -2 -11   2      161.94      171.33      5.26 o 
  -1 -11   2       27.57       27.84      2.05 o 
   0 -11   2      324.71      314.01     19.54 o 
   1 -11   2      697.65      687.21     24.26 o 
   2 -11   2      106.80       98.01      4.58 o 
   3 -11   2      101.23       88.84      4.22 o 
   4 -11   2        0.04       -0.74      0.79 o 
   5 -11   2       92.44      100.94      4.46 o 
   6 -11   2      113.85      118.25      4.32 o 
  -5 -10   2        6.45        8.00      2.19 o 
  -4 -10   2        5.37        5.65      1.65 o 
  -3 -10   2       46.07       46.03      2.35 o 
  -2 -10   2        0.87        2.34      0.93 o 
  -1 -10   2        3.84        4.81      1.04 o 
   0 -10   2       42.91       43.18      2.15 o 
   1 -10   2       36.76       33.91      2.17 o 
   2 -10   2      100.54      106.10      3.42 o 
   3 -10   2       12.46       13.00      1.38 o 
   4 -10   2        2.24        0.44      0.81 o 
   5 -10   2      194.24      189.73      5.61 o 
   6 -10   2       57.17       66.03      3.02 o 
  -5  -9   2      282.11      291.94     14.78 o 
  -4  -9   2       71.31       74.35      3.95 o 
  -3  -9   2       33.54       44.42      2.24 o 
  -2  -9   2        0.20        0.67      0.82 o 
  -1  -9   2       43.84       40.03      1.60 o 
   0  -9   2      123.96      126.69      3.17 o 
   1  -9   2       18.76       17.54      1.09 o 
   2  -9   2      123.87      117.18      3.53 o 
   3  -9   2       88.43       91.41      3.58 o 
   4  -9   2       23.54       22.96      2.94 o 
   5  -9   2      283.67      304.83      7.85 o 
   6  -9   2      194.11      214.51      6.20 o 
   7  -9   2       45.78       56.49      3.61 o 
  -6  -8   2      108.87      118.07      5.85 o 
  -5  -8   2      179.16      181.61      5.50 o 
  -4  -8   2      150.45      151.19      4.63 o 
  -3  -8   2      125.02      136.72      3.50 o 
  -2  -8   2        9.72       11.24      0.99 o 
  -1  -8   2      322.84      315.29      6.39 o 
   0  -8   2       66.84       65.05      2.07 o 
   1  -8   2       36.13       33.72      1.33 o 
   2  -8   2       69.96       66.11      2.37 o 
   3  -8   2        0.53        1.56      0.70 o 
   4  -8   2      477.31      496.97     14.09 o 
   5  -8   2      282.77      290.17      7.43 o 
   6  -8   2       76.64       69.91      4.89 o 
   7  -8   2      148.10      148.72      6.19 o 
  -6  -7   2       49.52       52.50      2.79 o 
  -5  -7   2      669.43      671.97     15.23 o 
  -4  -7   2      156.10      164.75      4.83 o 
  -3  -7   2      388.91      402.47      9.86 o 
  -2  -7   2        9.26        8.17      0.84 o 
  -1  -7   2      884.31      981.39     17.66 o 
   0  -7   2       50.78       57.43      1.73 o 
   1  -7   2       19.16       14.54      0.87 o 
   2  -7   2      709.19      721.29     13.15 o 
   3  -7   2       50.99       53.16      2.13 o 
   4  -7   2       17.68       21.16      1.54 o 
   5  -7   2       73.48       79.08      2.97 o 
   6  -7   2      319.56      329.31     10.27 o 
   7  -7   2       59.32       66.53      3.88 o 
  -7  -6   2       18.88       24.63      2.09 o 
  -6  -6   2      159.56      162.24      5.15 o 
  -5  -6   2        6.93       10.70      1.35 o 
  -4  -6   2        1.16        1.35      0.76 o 
  -3  -6   2      580.36      613.76     11.53 o 
  -2  -6   2      170.20      172.25      3.81 o 
  -1  -6   2       30.81       23.45      1.11 o 
   0  -6   2        4.90        3.18      0.52 o 
   1  -6   2      661.77      717.05     12.94 o 
   2  -6   2       18.21       28.89      1.08 o 
   3  -6   2       22.50       20.13      1.10 o 
   4  -6   2      407.76      421.42      8.18 o 
   5  -6   2        3.95        4.52      0.91 o 
   6  -6   2      212.14      197.10      6.97 o 
   7  -6   2       10.85       11.88      1.94 o 
   8  -6   2      111.39      117.83      5.54 o 
  -7  -5   2      151.05      167.56      5.50 o 
  -6  -5   2      327.59      322.27      8.37 o 
  -5  -5   2       40.29       36.52      2.86 o 
  -4  -5   2       19.96       18.96      1.42 o 
  -3  -5   2      271.05      278.12      5.65 o 
  -2  -5   2      157.41      143.29      3.21 o 
  -1  -5   2     1287.77     1449.62     25.39 o 
   0  -5   2      820.09      797.05     14.19 o 
   1  -5   2       35.83       51.95      1.43 o 
   2  -5   2       47.97       41.82      1.25 o 
   3  -5   2       28.52       26.96      1.04 o 
   4  -5   2      549.28      544.66     10.23 o 
   5  -5   2       80.15       83.41      2.52 o 
   6  -5   2      104.03       97.43      4.31 o 
   7  -5   2       17.16       12.66      1.96 o 
   8  -5   2        3.59        3.43      1.58 o 
  -7  -4   2       57.49       53.92      2.87 o 
  -6  -4   2        4.38        4.94      1.11 o 
  -5  -4   2        5.09        6.04      1.09 o 
  -4  -4   2      157.77      146.25      4.17 o 
  -3  -4   2       11.45       18.34      0.94 o 
  -2  -4   2      363.44      365.91      6.93 o 
  -1  -4   2      279.24      266.49      5.11 o 
   0  -4   2      104.06       96.69      2.45 o 
   1  -4   2      513.26      559.03     10.04 o 
   2  -4   2       36.79       43.12      1.52 o 
   3  -4   2      433.99      423.49      7.94 o 
   4  -4   2      244.38      236.18      4.89 o 
   5  -4   2       58.26       43.43      2.08 o 
   6  -4   2        0.00       -0.32      0.86 o 
   7  -4   2        0.02        1.10      1.15 o 
   8  -4   2        0.17        2.41      1.29 o 
  -7  -3   2        2.43        1.19      1.01 o 
  -6  -3   2        0.01        2.50      0.94 o 
  -5  -3   2      335.01      323.31      7.92 o 
  -4  -3   2     1490.82     1579.59     32.31 o 
  -3  -3   2     1120.17     1200.61     21.21 o 
  -2  -3   2      810.83      788.37     14.03 o 
  -1  -3   2       58.14       50.03      1.30 o 
   0  -3   2      273.55      251.61      4.70 o 
   1  -3   2      169.00      143.21      3.96 o 
   2  -3   2     2044.03     1951.82     33.77 o 
   3  -3   2      117.52      133.05      2.93 o 
   4  -3   2        4.75        7.60      0.72 o 
   5  -3   2      602.24      604.64     13.23 o 
   6  -3   2       86.42       89.79      3.21 o 
   7  -3   2      161.60      157.97      6.19 o 
   8  -3   2       10.41       16.66      2.27 o 
  -8  -2   2      187.36      173.88      8.73 o 
  -7  -2   2        0.59        1.74      0.95 o 
  -6  -2   2     2652.91     2627.37     65.16 o 
  -5  -2   2       74.83       69.56      2.71 o 
  -4  -2   2     1989.44     2054.82     41.54 o 
  -3  -2   2       12.07        9.45      0.82 o 
  -2  -2   2      947.66     1055.93     18.53 o 
  -1  -2   2     9832.98    10164.86    174.11 o 
   0  -2   2        6.07        7.40      0.59 o 
   1  -2   2      787.94      762.36     15.49 o 
   2  -2   2       97.89      102.44      2.19 o 
   3  -2   2        3.25        5.80      0.55 o 
   4  -2   2      191.76      198.13      4.18 o 
   5  -2   2       28.96       20.72      1.71 o 
   6  -2   2      449.35      437.46     12.56 o 
   7  -2   2       41.42       39.20      2.24 o 
   8  -2   2      161.18      157.03      6.57 o 
  -8  -1   2        5.43        9.19      2.48 o 
  -7  -1   2       16.68       20.07      1.80 o 
  -6  -1   2      381.57      351.79     12.12 o 
  -5  -1   2       93.80      109.27      3.49 o 
  -4  -1   2    16074.10    16950.47    333.78 o 
  -3  -1   2     2256.42     2243.58     44.88 o 
  -2  -1   2     1762.25     1860.73     32.19 o 
  -1  -1   2      716.21      754.17     13.18 o 
   0  -1   2        1.65        0.14      0.25 o 
   1  -1   2       48.08       42.36      1.05 o 
   2  -1   2     2380.15     2415.42     41.58 o 
   3  -1   2      304.73      299.70      5.74 o 
   4  -1   2       97.56       75.86      2.02 o 
   5  -1   2        0.04        3.26      2.45 o 
   6  -1   2      542.74      550.91     12.59 o 
   7  -1   2        0.30        1.11      0.95 o 
   8  -1   2       27.08       38.29      3.03 o 
  -8   0   2        0.74        0.22      1.03 o 
  -7   0   2      110.98       99.98      4.02 o 
  -6   0   2       23.62       24.72      1.71 o 
  -5   0   2      441.64      428.15      9.82 o 
  -4   0   2      562.86      578.84     12.48 o 
  -3   0   2     1270.54     1219.31     21.38 o 
  -2   0   2    46073.41    43768.24    747.35 o 
  -1   0   2     4296.58     4212.48     72.24 o 
   0   0   2     4694.95     4661.80     92.56 o 
   1   0   2     1083.03     1088.01     18.87 o 
   2   0   2     2780.71     2720.85     52.61 o 
   3   0   2       37.26       24.60      0.94 o 
   4   0   2      217.74      220.30      4.55 o 
   5   0   2        0.00        0.85      0.69 o 
   6   0   2        2.44        2.45      0.91 o 
   7   0   2      121.42      121.16      4.23 o 
   8   0   2      197.27      202.28      6.27 o 
  -8   1   2        6.59        4.09      1.20 o 
  -7   1   2      282.32      264.28      7.13 o 
  -6   1   2        3.72        6.41      1.18 o 
  -5   1   2        6.15        8.58      1.05 o 
  -4   1   2      373.26      380.60      7.89 o 
  -3   1   2      234.00      219.72      5.10 o 
  -2   1   2     1370.10     1392.89     27.86 o 
  -1   1   2      891.55      921.64     16.06 o 
   0   1   2     4898.14     4739.72    101.97 o 
   1   1   2     4504.33     4532.60     77.57 o 
   2   1   2       57.92       63.05      1.59 o 
   3   1   2      278.28      271.13      6.37 o 
   4   1   2        0.92        1.97      0.42 o 
   5   1   2        5.33        7.88      1.09 o 
   6   1   2       24.41       22.35      1.68 o 
   7   1   2        7.04        5.35      1.20 o 
   8   1   2        0.02        0.79      1.04 o 
  -8   2   2        1.96        1.79      1.02 o 
  -7   2   2      366.96      362.82     14.73 o 
  -6   2   2      150.64      146.23      4.40 o 
  -5   2   2      778.33      766.82     16.42 o 
  -4   2   2      283.64      248.63      5.05 o 
  -3   2   2       42.14       34.81      2.07 o 
  -2   2   2        0.12        0.09      0.38 o 
  -1   2   2     1076.51     1061.87     18.48 o 
   0   2   2      591.74      564.47      9.95 o 
   1   2   2     1012.99      987.97     17.25 o 
   2   2   2       42.28       58.62      1.50 o 
   3   2   2      479.38      514.79     11.09 o 
   4   2   2        5.28        6.79      0.93 o 
   5   2   2     1320.21     1371.35     50.20 o 
   6   2   2      213.20      208.48      5.90 o 
   7   2   2       35.01       34.46      2.26 o 
  -8   3   2        8.56       11.47      2.25 o 
  -7   3   2      851.56      786.89     17.72 o 
  -6   3   2       25.20       29.42      1.78 o 
  -5   3   2       81.72       78.49      2.73 o 
  -4   3   2       95.16       91.13      2.34 o 
  -3   3   2      249.71      276.09      5.40 o 
  -2   3   2      228.72      209.68      4.11 o 
  -1   3   2      512.14      490.19      8.79 o 
   0   3   2     4428.79     4282.19     85.37 o 
   1   3   2      309.69      281.77      5.28 o 
   2   3   2      389.39      357.67      7.85 o 
   3   3   2       44.94       32.35      1.17 o 
   4   3   2      530.61      511.32     11.39 o 
   5   3   2        9.90       11.99      1.69 o 
   6   3   2        0.09        1.65      0.90 o 
   7   3   2      231.05      214.69      6.37 o 
  -8   4   2        9.06       10.39      1.50 o 
  -7   4   2      193.73      192.65      5.62 o 
  -6   4   2      264.58      258.65      6.68 o 
  -5   4   2      256.04      244.83      8.54 o 
  -4   4   2      115.40      112.02      2.77 o 
  -3   4   2      184.25      206.93      4.28 o 
  -2   4   2      831.70      851.25     15.09 o 
  -1   4   2      853.04      858.56     15.12 o 
   0   4   2      122.08      133.08      3.33 o 
   1   4   2        1.89        0.63      0.29 o 
   2   4   2       16.73       12.77      0.76 o 
   3   4   2      124.76      125.18      2.91 o 
   4   4   2       87.45       87.94      2.99 o 
   5   4   2      322.32      296.16      9.35 o 
   6   4   2       57.14       54.45      2.63 o 
   7   4   2       92.55       94.32      3.83 o 
  -8   5   2        0.02        1.11      1.36 o 
  -7   5   2      328.12      328.60      8.39 o 
  -6   5   2       85.54       83.03      3.06 o 
  -5   5   2       12.34       12.45      1.04 o 
  -4   5   2       95.03       97.80      2.58 o 
  -3   5   2      952.69     1019.11     18.19 o 
  -2   5   2       26.63       34.13      1.18 o 
  -1   5   2       12.85       11.20      0.93 o 
   0   5   2      191.05      199.36      4.79 o 
   1   5   2      705.59      734.03     13.17 o 
   2   5   2      249.08      277.98      5.52 o 
   3   5   2       90.03       76.65      2.22 o 
   4   5   2      314.70      288.56      7.13 o 
   5   5   2       86.62       80.39      3.92 o 
   6   5   2      163.63      136.22      8.58 o 
   7   5   2      299.46      268.39      9.56 o 
  -8   6   2        3.74        6.36      1.71 o 
  -7   6   2        1.45        2.88      0.96 o 
  -6   6   2       71.47       77.75      3.62 o 
  -5   6   2        1.18        1.55      0.74 o 
  -4   6   2      105.52      111.21      2.89 o 
  -3   6   2     1684.23     1851.50     37.80 o 
  -2   6   2     1344.77     1471.46     25.83 o 
  -1   6   2     2509.37     2618.53     45.29 o 
   0   6   2       14.00       11.98      1.02 o 
   1   6   2     1076.69     1130.72     23.54 o 
   2   6   2        8.65        7.29      0.90 o 
   3   6   2      278.36      271.02      5.63 o 
   4   6   2      225.87      221.13      6.28 o 
   5   6   2       83.91       74.30      3.84 o 
   6   6   2       81.39       73.37      4.04 o 
  -8   7   2        9.05       13.41      2.48 o 
  -7   7   2       59.15       63.69      4.04 o 
  -6   7   2       83.52       84.25      3.13 o 
  -5   7   2      172.56      172.18      4.84 o 
  -4   7   2      133.84      141.27      3.47 o 
  -3   7   2      742.60      826.29     15.05 o 
  -2   7   2      317.28      321.83      6.32 o 
  -1   7   2      193.96      209.76      5.27 o 
   0   7   2      137.10      117.20      3.44 o 
   1   7   2       97.11      102.71      3.20 o 
   2   7   2      194.42      200.34      5.28 o 
   3   7   2       32.61       30.10      1.71 o 
   4   7   2       25.64       23.76      2.21 o 
   5   7   2       27.18       23.31      4.20 o 
   6   7   2        0.54       -0.19      1.15 o 
  -7   8   2       85.38       91.20      4.43 o 
  -6   8   2       10.54       10.24      2.26 o 
  -5   8   2        0.23        1.18      0.59 o 
  -4   8   2      112.09       95.25      4.38 o 
  -3   8   2      139.92      124.36      3.10 o 
  -2   8   2      514.50      509.01      9.62 o 
  -1   8   2       15.55       17.49      2.20 o 
   0   8   2       97.52      119.61      3.65 o 
   1   8   2      274.42      271.22      6.83 o 
   2   8   2      346.90      339.29     10.03 o 
   3   8   2      147.49      153.56      4.58 o 
   4   8   2      283.19      269.52      9.00 o 
   5   8   2      142.52      141.80      6.05 o 
   6   8   2       97.00       99.75      5.11 o 
  -7   9   2       73.77       74.23      4.42 o 
  -6   9   2        3.11        8.12      1.30 o 
  -5   9   2      115.60      111.25      3.73 o 
  -4   9   2        3.04        3.93      0.72 o 
  -3   9   2        1.46        1.09      0.56 o 
  -2   9   2        2.54        2.39      0.78 o 
  -1   9   2       16.34       15.39      1.41 o 
   0   9   2        5.50        6.61      1.12 o 
   1   9   2       35.44       30.02      1.86 o 
   2   9   2      159.27      162.07      4.82 o 
   3   9   2      427.65      454.59     10.88 o 
   4   9   2      474.98      473.89     14.39 o 
   5   9   2        7.73        7.71      1.82 o 
  -7  10   2      178.82      201.05      7.53 o 
  -6  10   2       10.76       10.86      1.44 o 
  -5  10   2      271.79      248.01      6.63 o 
  -4  10   2      130.99      119.63      7.04 o 
  -3  10   2      255.22      241.04      7.93 o 
  -2  10   2      228.07      230.03      6.14 o 
  -1  10   2      126.30      121.54      3.93 o 
   0  10   2       86.50       83.50      3.12 o 
   1  10   2       15.16       19.90      1.61 o 
   2  10   2      344.57      334.08      8.52 o 
   3  10   2      175.24      191.13      7.28 o 
   4  10   2       33.13       31.45      4.65 o 
  -6  11   2       12.42       12.25      2.04 o 
  -5  11   2        0.02        1.23      1.19 o 
  -4  11   2       69.09       65.54      3.52 o 
  -3  11   2       85.54       80.02      3.93 o 
  -2  11   2      134.68      136.60      4.37 o 
  -1  11   2        0.00        0.41      0.78 o 
   0  11   2       47.36       43.34      2.99 o 
   1  11   2      208.35      206.10      6.00 o 
   2  11   2        1.63        1.40      0.96 o 
   3  11   2      180.22      182.95      7.28 o 
   4  11   2       45.89       46.77      3.43 o 
  -5  12   2       73.26       64.76      3.78 o 
  -4  12   2       10.68       17.11      2.09 o 
  -3  12   2      123.20      124.24      5.33 o 
  -2  12   2        0.44        1.65      0.83 o 
  -1  12   2      118.05      109.74      5.00 o 
   0  12   2       77.36       78.20      3.30 o 
   1  12   2      240.84      243.41      8.55 o 
   2  12   2       28.65       31.42      2.20 o 
   3  12   2        2.51        3.05      1.61 o 
  -4  13   2       83.62       83.04      4.39 o 
  -3  13   2        6.50        9.23      1.78 o 
  -2  13   2       13.49       11.11      2.80 o 
  -1  13   2        4.46        4.89      1.24 o 
   0  13   2      132.77      127.93      8.72 o 
   1  13   2        2.47        0.73      1.02 o 
   2  13   2       34.43       39.36      2.49 o 
  -3  14   2        0.46        1.30      1.28 o 
  -2  14   2        5.01        6.05      1.64 o 
  -1  14   2       77.21       69.56      8.75 o 
   0  14   2       44.19       59.21      5.11 o 
   0 -14   3        9.81       11.47      2.30 o 
   1 -14   3       58.96       66.04      3.90 o 
   2 -14   3        0.38        1.52      1.23 o 
   3 -14   3       51.78       59.35      7.34 o 
  -2 -13   3        7.12       10.13      1.58 o 
  -1 -13   3        0.03        1.25      1.02 o 
   0 -13   3       20.15       19.90      3.59 o 
   1 -13   3      301.91      342.13     11.15 o 
   2 -13   3       26.02       31.48      2.89 o 
   3 -13   3        8.18       10.76      1.90 o 
   4 -13   3        4.15        2.82      1.25 o 
  -3 -12   3       66.98       73.22      4.21 o 
  -2 -12   3        0.89        0.65      0.99 o 
  -1 -12   3      484.63      479.73     14.33 o 
   0 -12   3      364.76      370.86     11.60 o 
   1 -12   3       32.53       31.70      2.52 o 
   2 -12   3      102.83       91.44      4.38 o 
   3 -12   3      109.04      113.89      5.12 o 
   4 -12   3      193.48      182.24      7.07 o 
   5 -12   3       77.46       80.73      4.37 o 
  -4 -11   3      119.41      130.72      5.90 o 
  -3 -11   3       14.72       15.67      2.20 o 
  -2 -11   3       43.15       46.27      2.44 o 
  -1 -11   3      147.63      146.02      5.60 o 
   0 -11   3      136.71      128.97     14.31 o 
   1 -11   3      362.74      325.43     10.20 o 
   2 -11   3        0.08       -0.39      0.86 o 
   3 -11   3      228.99      240.08      6.44 o 
   4 -11   3      190.52      176.99      5.28 o 
   5 -11   3        0.32        1.54      0.92 o 
   6 -11   3       59.62       66.74      3.66 o 
  -5 -10   3       90.28       90.98      4.79 o 
  -4 -10   3        5.28        6.19      1.71 o 
  -3 -10   3       30.64       31.97      3.39 o 
  -2 -10   3       23.36       25.23      1.76 o 
  -1 -10   3       73.43       71.58      2.87 o 
   0 -10   3      275.93      242.47     22.04 o 
   1 -10   3     1629.10     1601.83     32.87 o 
   2 -10   3      943.38      963.36     25.71 o 
   3 -10   3      874.46      838.26     19.95 o 
   4 -10   3       31.49       30.24      2.30 o 
   5 -10   3        0.89        2.52      0.94 o 
   6 -10   3       20.78       22.33      1.91 o 
  -5  -9   3        3.36        4.50      1.52 o 
  -4  -9   3       18.99       25.42      2.46 o 
  -3  -9   3       66.52       70.11      2.36 o 
  -2  -9   3      142.20      136.61      3.52 o 
  -1  -9   3      109.09      110.86      2.99 o 
   0  -9   3      647.34      661.73     21.23 o 
   1  -9   3        0.79        1.15      0.56 o 
   2  -9   3      492.38      512.99     11.49 o 
   3  -9   3     3281.13     3350.00     67.16 o 
   4  -9   3     3378.50     3234.33     80.64 o 
   5  -9   3      280.39      287.98      7.55 o 
   6  -9   3      457.25      477.74     11.56 o 
   7  -9   3       19.69       24.58      3.00 o 
  -6  -8   3       26.93       27.10      2.08 o 
  -5  -8   3        0.59        0.82      1.01 o 
  -4  -8   3        4.09        5.76      1.11 o 
  -3  -8   3      112.18      128.84      3.41 o 
  -2  -8   3      148.14      168.41      3.99 o 
  -1  -8   3      248.69      259.83      5.51 o 
   0  -8   3      259.54      238.50      5.73 o 
   1  -8   3      188.51      180.79      5.68 o 
   2  -8   3      184.95      183.90      4.87 o 
   3  -8   3        5.97        4.79      0.92 o 
   4  -8   3       16.65       19.90      1.54 o 
   5  -8   3      852.22      831.62     18.21 o 
   6  -8   3      130.03      109.02      6.81 o 
   7  -8   3        0.55        2.64      1.40 o 
  -6  -7   3      181.56      170.62      5.45 o 
  -5  -7   3        0.00        0.81      0.87 o 
  -4  -7   3      229.63      236.53      6.29 o 
  -3  -7   3       54.18       67.09      2.38 o 
  -2  -7   3     1140.58     1210.19     21.71 o 
  -1  -7   3       47.02       44.69      1.58 o 
   0  -7   3        2.44        2.69      0.54 o 
   1  -7   3       10.24       14.31      0.88 o 
   2  -7   3       47.09       36.74      4.25 o 
   3  -7   3      246.86      245.92      6.15 o 
   4  -7   3        1.65        1.34      0.77 o 
   5  -7   3      337.04      317.49      7.93 o 
   6  -7   3       35.17       35.01      3.46 o 
   7  -7   3      351.95      357.34     11.50 o 
  -7  -6   3        0.04       -0.99      0.99 o 
  -6  -6   3      137.69      141.67      4.75 o 
  -5  -6   3       18.53       18.63      1.60 o 
  -4  -6   3      229.91      205.41     10.24 o 
  -3  -6   3      530.23      601.18     11.34 o 
  -2  -6   3      239.13      262.55      5.42 o 
  -1  -6   3      420.70      453.65      8.57 o 
   0  -6   3      126.38      155.70      4.18 o 
   1  -6   3      692.38      700.60     12.67 o 
   2  -6   3      346.37      386.24      7.33 o 
   3  -6   3        8.41        7.14      0.96 o 
   4  -6   3      149.81      138.94      4.05 o 
   5  -6   3      147.94      145.30      4.37 o 
   6  -6   3       14.75       19.45      2.06 o 
   7  -6   3      286.86      299.43      9.97 o 
  -7  -5   3       34.98       34.82      2.37 o 
  -6  -5   3        4.43        4.64      1.13 o 
  -5  -5   3        2.73        3.06      0.85 o 
  -4  -5   3      106.92      107.47      3.47 o 
  -3  -5   3      409.93      452.28      8.70 o 
  -2  -5   3       83.95       89.53      2.29 o 
  -1  -5   3        2.64        5.75      0.64 o 
   0  -5   3      113.78      117.80      3.01 o 
   1  -5   3      336.57      356.99      6.71 o 
   2  -5   3     1003.29      987.06     20.33 o 
   3  -5   3       57.74       51.05      1.96 o 
   4  -5   3      147.16      139.39      3.23 o 
   5  -5   3      580.80      572.83     12.78 o 
   6  -5   3      101.12       89.61      7.81 o 
   7  -5   3       13.20       14.23      4.49 o 
   8  -5   3        0.01        0.13      1.19 o 
  -7  -4   3        3.25        4.12      1.20 o 
  -6  -4   3        4.25        5.67      1.10 o 
  -5  -4   3       86.81       82.04      4.11 o 
  -4  -4   3        3.63        6.10      0.97 o 
  -3  -4   3      115.77      109.61      2.66 o 
  -2  -4   3       21.03       20.47      0.94 o 
  -1  -4   3        7.75        3.49      0.46 o 
   0  -4   3      686.74      687.16     12.27 o 
   1  -4   3      492.82      472.74      8.61 o 
   2  -4   3     2823.80     2996.91     59.53 o 
   3  -4   3       87.21      106.58      2.46 o 
   4  -4   3      115.41      109.18      2.69 o 
   5  -4   3       34.62       29.15      1.54 o 
   6  -4   3       10.67        5.67      2.03 o 
   7  -4   3      148.95      148.23      6.05 o 
   8  -4   3       81.20       90.03      4.74 o 
  -7  -3   3      268.04      257.19     11.37 o 
  -6  -3   3      164.76      159.02     11.25 o 
  -5  -3   3       61.65       57.27      3.95 o 
  -4  -3   3      197.82      196.73      4.20 o 
  -3  -3   3       14.79       17.45      0.87 o 
  -2  -3   3        7.80        9.66      0.71 o 
  -1  -3   3      141.47      125.88      2.67 o 
   0  -3   3      998.79      950.81     16.66 o 
   1  -3   3      117.23      125.50      3.09 o 
   2  -3   3      227.25      219.98      5.10 o 
   3  -3   3      229.61      217.96      4.41 o 
   4  -3   3     1286.35     1339.66     23.73 o 
   5  -3   3      579.29      576.37     12.69 o 
   6  -3   3       31.28       33.17      1.95 o 
   7  -3   3       55.00       52.09      3.29 o 
   8  -3   3       35.92       33.46      2.86 o 
  -8  -2   3       21.38       23.16      2.25 o 
  -7  -2   3       68.93       59.53      5.16 o 
  -6  -2   3     1239.08     1241.05     32.44 o 
  -5  -2   3      269.49      249.91     11.16 o 
  -4  -2   3     1709.39     1751.03     35.60 o 
  -3  -2   3      155.51      150.93      3.25 o 
  -2  -2   3      786.63      792.35     14.07 o 
  -1  -2   3     8952.16     9167.43    156.96 o 
   0  -2   3      390.05      377.27      6.94 o 
   1  -2   3      108.73      110.49      2.73 o 
   2  -2   3      575.24      560.92     10.09 o 
   3  -2   3       21.66       27.87      1.09 o 
   4  -2   3      860.57      876.04     15.81 o 
   5  -2   3        0.16       -0.34      0.48 o 
   6  -2   3      949.26      909.85     20.61 o 
   7  -2   3       32.97       33.04      2.70 o 
   8  -2   3       24.69       32.90      2.89 o 
  -8  -1   3        0.21        0.09      1.15 o 
  -7  -1   3       16.51       19.58      1.76 o 
  -6  -1   3      854.21      808.99     17.72 o 
  -5  -1   3      540.12      540.17     12.07 o 
  -4  -1   3     3213.58     3342.94     57.79 o 
  -3  -1   3      235.46      227.58      4.53 o 
  -2  -1   3       18.17       15.35      0.70 o 
  -1  -1   3    15840.62    15812.71    286.68 o 
   0  -1   3      903.86      907.47     15.89 o 
   1  -1   3      172.76      153.44      3.00 o 
   2  -1   3      328.74      311.34      5.83 o 
   3  -1   3      665.04      679.34     12.28 o 
   4  -1   3        3.25        3.10      0.54 o 
   5  -1   3       11.89       11.91      1.23 o 
   6  -1   3      246.36      242.98      6.47 o 
   7  -1   3       22.77       22.61      1.80 o 
   8  -1   3      156.48      154.10      6.51 o 
  -8   0   3        8.25        7.84      1.54 o 
  -7   0   3       57.30       55.00      2.69 o 
  -6   0   3      171.39      163.95      4.85 o 
  -5   0   3       62.93       58.05      2.38 o 
  -4   0   3     3007.02     3086.87     53.37 o 
  -3   0   3       58.83       63.11      1.86 o 
  -2   0   3      286.63      300.92      5.60 o 
  -1   0   3        1.43       -0.23      0.23 o 
   0   0   3     3494.84     3577.22     70.87 o 
   1   0   3      834.42      798.35     13.99 o 
   2   0   3     1501.44     1561.35     30.81 o 
   3   0   3     1555.77     1716.53     35.40 o 
   4   0   3       21.25       28.17      1.16 o 
   5   0   3        0.01        0.36      0.65 o 
   6   0   3       27.09       29.11      1.85 o 
   7   0   3       57.84       67.79      3.02 o 
   8   0   3        6.67        5.75      1.62 o 
  -8   1   3        7.13        6.94      1.33 o 
  -7   1   3       53.99       59.83      2.75 o 
  -6   1   3      227.81      212.21      5.76 o 
  -5   1   3      712.42      720.96     13.29 o 
  -4   1   3      513.04      523.50      9.75 o 
  -3   1   3       96.88      111.49      2.50 o 
  -2   1   3       31.38       29.97      1.11 o 
  -1   1   3     7877.11     8020.78    137.71 o 
   0   1   3      535.28      472.38      8.45 o 
   1   1   3      307.21      349.82      6.46 o 
   2   1   3       20.52       21.91      0.86 o 
   3   1   3      167.80      182.16      5.15 o 
   4   1   3      154.10      128.57      6.60 o 
   5   1   3       85.61       75.10      2.78 o 
   6   1   3       38.39       32.47      1.95 o 
   7   1   3       94.93       98.20      3.76 o 
  -8   2   3       58.61       59.57      4.55 o 
  -7   2   3        3.31        5.42      1.08 o 
  -6   2   3      217.31      199.28      8.13 o 
  -5   2   3        1.03        0.98      0.48 o 
  -4   2   3      247.65      256.46      5.18 o 
  -3   2   3      826.95      807.24     14.44 o 
  -2   2   3       39.23       43.69      1.22 o 
  -1   2   3      615.76      576.96     11.76 o 
   0   2   3     2382.10     2288.60     62.68 o 
   1   2   3       24.74       15.10      0.67 o 
   2   2   3     1006.68     1035.72     18.24 o 
   3   2   3      349.87      347.06      6.68 o 
   4   2   3      163.89      142.08      6.88 o 
   5   2   3       90.70       84.05      3.04 o 
   6   2   3      137.25      129.48      4.23 o 
   7   2   3      152.73      153.27      6.41 o 
  -8   3   3       17.46       19.26      1.83 o 
  -7   3   3      244.58      253.58      6.89 o 
  -6   3   3        0.42        0.55      0.71 o 
  -5   3   3        0.04       -0.46      0.46 o 
  -4   3   3        8.77        9.71      0.92 o 
  -3   3   3      607.55      603.28     11.00 o 
  -2   3   3        1.74        1.72      0.35 o 
  -1   3   3      256.82      233.03      4.43 o 
   0   3   3       33.79       31.44      0.93 o 
   1   3   3      496.40      523.09      9.45 o 
   2   3   3       61.39       64.98      1.73 o 
   3   3   3      153.59      154.59      3.41 o 
   4   3   3        2.06        0.60      0.65 o 
   5   3   3        6.33        4.74      1.01 o 
   6   3   3      150.86      146.08      5.41 o 
   7   3   3       75.16       74.97      3.31 o 
  -8   4   3      180.41      176.01      8.77 o 
  -7   4   3      243.95      256.76      6.96 o 
  -6   4   3       26.72       28.62      1.95 o 
  -5   4   3      162.81      164.54      4.70 o 
  -4   4   3       11.14        9.13      0.82 o 
  -3   4   3     1231.16     1211.38     21.39 o 
  -2   4   3        2.09        5.56      1.10 o 
  -1   4   3       43.89       34.10      1.03 o 
   0   4   3        2.29        7.45      0.76 o 
   1   4   3      192.89      182.72      3.72 o 
   2   4   3     1021.84     1020.24     18.13 o 
   3   4   3      729.05      714.74     13.07 o 
   4   4   3        8.40        8.14      1.05 o 
   5   4   3     1249.91     1226.98     32.09 o 
   6   4   3      248.23      252.16      6.90 o 
   7   4   3        1.08        0.77      1.19 o 
  -8   5   3        7.16       10.59      1.50 o 
  -7   5   3       29.14       31.37      2.01 o 
  -6   5   3       17.23       17.78      1.49 o 
  -5   5   3        2.84        2.30      0.76 o 
  -4   5   3     1283.74     1323.36     23.56 o 
  -3   5   3      323.76      322.05      6.34 o 
  -2   5   3      183.30      156.68      3.36 o 
  -1   5   3       58.08       52.93      1.42 o 
   0   5   3      113.22      107.71      3.00 o 
   1   5   3       62.39       69.98      1.93 o 
   2   5   3      110.21       95.72      2.78 o 
   3   5   3      390.60      376.16      7.35 o 
   4   5   3      241.62      218.17      5.73 o 
   5   5   3      167.15      141.50      5.56 o 
   6   5   3       23.19       20.26      1.71 o 
   7   5   3        3.38        4.85      1.48 o 
  -8   6   3        3.71        4.29      2.12 o 
  -7   6   3       12.47       12.07      1.46 o 
  -6   6   3      468.14      475.29     11.08 o 
  -5   6   3       16.47       19.98      1.27 o 
  -4   6   3       72.87       84.72      2.42 o 
  -3   6   3       10.81       16.14      0.99 o 
  -2   6   3     2494.32     2749.25     47.60 o 
  -1   6   3      282.75      324.57      6.22 o 
   0   6   3      273.22      323.85      7.50 o 
   1   6   3      455.00      480.68     10.70 o 
   2   6   3        1.74        1.49      0.40 o 
   3   6   3        0.87        0.99      0.48 o 
   4   6   3      219.45      184.58     17.96 o 
   5   6   3      563.21      525.58     15.40 o 
   6   6   3        8.68        8.19      1.84 o 
  -7   7   3       29.93       32.11      4.09 o 
  -6   7   3        8.87        9.19      1.08 o 
  -5   7   3      102.63      111.50      3.10 o 
  -4   7   3       26.10       30.33      1.42 o 
  -3   7   3       10.25       10.02      1.08 o 
  -2   7   3       71.33       57.33      1.70 o 
  -1   7   3        0.00        0.43      0.55 o 
   0   7   3      231.92      193.05      5.04 o 
   1   7   3       30.22       38.65      1.85 o 
   2   7   3       46.92       44.95      2.06 o 
   3   7   3        2.62        2.07      0.78 o 
   4   7   3      132.63      115.98      4.95 o 
   5   7   3      398.71      383.25     12.05 o 
   6   7   3       25.12       26.24      2.67 o 
  -7   8   3        3.74        5.57      1.46 o 
  -6   8   3       37.99       38.57      2.10 o 
  -5   8   3      148.63      145.04      4.36 o 
  -4   8   3      172.79      173.73      4.72 o 
  -3   8   3        1.36        0.69      0.51 o 
  -2   8   3      335.31      318.42      6.36 o 
  -1   8   3       23.57       24.70      1.52 o 
   0   8   3       92.83       95.90      3.18 o 
   1   8   3     1066.76     1086.28     23.08 o 
   2   8   3        0.04        0.49      0.80 o 
   3   8   3       75.01       62.88      3.37 o 
   4   8   3      293.88      269.11      9.10 o 
   5   8   3      336.63      319.39     10.68 o 
  -7   9   3        0.11        1.40      1.18 o 
  -6   9   3       92.01       88.71      3.40 o 
  -5   9   3      137.85      134.82      4.23 o 
  -4   9   3       37.29       38.30      1.64 o 
  -3   9   3        0.51        1.23      0.72 o 
  -2   9   3        6.07       13.33      1.31 o 
  -1   9   3       78.08       78.47      2.89 o 
   0   9   3     1095.78     1085.43     34.90 o 
   1   9   3        3.96        7.50      1.71 o 
   2   9   3        0.30        1.78      0.97 o 
   3   9   3      253.70      248.77      6.76 o 
   4   9   3        8.05        9.67      1.86 o 
   5   9   3       10.49       16.40      2.28 o 
  -6  10   3       23.61       27.44      1.94 o 
  -5  10   3      448.92      431.96     12.97 o 
  -4  10   3       28.09       24.34      2.10 o 
  -3  10   3      155.06      137.40      4.25 o 
  -2  10   3      127.03      112.00      3.72 o 
  -1  10   3       78.46       65.26      2.69 o 
   0  10   3       47.58       41.42      2.19 o 
   1  10   3     1337.35     1353.86     28.78 o 
   2  10   3      258.77      260.51      7.09 o 
   3  10   3      566.66      544.74     16.12 o 
   4  10   3       28.29       30.78      2.78 o 
  -6  11   3        0.49        1.35      1.29 o 
  -5  11   3        3.63        4.79      1.40 o 
  -4  11   3      200.36      177.37      6.97 o 
  -3  11   3      336.92      245.42     19.06 o 
  -2  11   3     1814.39     1730.99     36.82 o 
  -1  11   3        8.88       12.34      1.43 o 
   0  11   3       60.82       61.60      2.80 o 
   1  11   3       85.66       92.91      3.59 o 
   2  11   3      244.41      251.64      7.08 o 
   3  11   3      539.88      569.93     17.08 o 
   4  11   3      183.33      179.88      7.34 o 
  -5  12   3       14.59       13.78      2.10 o 
  -4  12   3        5.65        4.29      1.37 o 
  -3  12   3       78.28       86.46      4.25 o 
  -2  12   3        2.06       -0.50      0.80 o 
  -1  12   3       86.95       71.51      3.08 o 
   0  12   3      274.35      266.44     11.49 o 
   1  12   3        9.31        8.27      1.46 o 
   2  12   3       90.62       92.30      3.78 o 
   3  12   3      119.66      125.13      5.92 o 
  -4  13   3        0.42        1.79      1.26 o 
  -3  13   3       14.26       13.04      3.39 o 
  -2  13   3       33.46       27.16      3.47 o 
  -1  13   3       63.09       65.55      7.12 o 
   0  13   3        0.13        2.14      1.13 o 
   1  13   3        8.89       15.24      1.87 o 
   2  13   3       19.34       23.92      3.15 o 
  -3  14   3        4.01        3.94      1.40 o 
  -2  14   3      112.57      127.64      5.77 o 
  -1  14   3       12.25       19.53      1.93 o 
   0  14   3       34.72       39.74      3.54 o 
   0 -14   4        1.51        4.33      1.53 o 
   1 -14   4        3.10        3.33      1.39 o 
   2 -14   4      110.07      121.48      5.62 o 
  -2 -13   4       45.25       47.27      6.07 o 
  -1 -13   4      122.98      134.56      6.09 o 
   0 -13   4        7.49        8.15      1.72 o 
   1 -13   4        4.57        4.77      1.51 o 
   2 -13   4       11.99       10.91      1.92 o 
   3 -13   4       13.81       15.96      2.01 o 
   4 -13   4       30.85       40.27      3.03 o 
  -3 -12   4       50.91       59.65      3.82 o 
  -2 -12   4      610.39      655.16     15.31 o 
  -1 -12   4       28.89       21.39      4.39 o 
   0 -12   4      536.76      526.82     15.45 o 
   1 -12   4       34.87       37.19      2.73 o 
   2 -12   4      527.38      517.72     20.29 o 
   3 -12   4       11.88       12.16      1.86 o 
   4 -12   4       12.71        9.51      1.72 o 
   5 -12   4       74.01       81.74      3.47 o 
  -4 -11   4        7.19        6.89      1.84 o 
  -3 -11   4        6.83        9.92      1.99 o 
  -2 -11   4       60.59       63.95      2.90 o 
  -1 -11   4       67.35       60.60      5.17 o 
   0 -11   4       64.64       73.25      3.72 o 
   1 -11   4      246.96      250.76      8.37 o 
   2 -11   4       13.87       17.43      1.47 o 
   3 -11   4       18.43       17.67      1.60 o 
   4 -11   4        9.71        9.76      1.35 o 
   5 -11   4        1.72        1.68      0.95 o 
  -5 -10   4        3.21        4.69      3.52 o 
  -4 -10   4        0.13        0.28      1.24 o 
  -3 -10   4        0.72        1.15      0.90 o 
  -2 -10   4       48.03       51.18      2.43 o 
  -1 -10   4      349.80      360.81      7.53 o 
   0 -10   4       16.07       14.73      1.19 o 
   1 -10   4        0.40        1.59      0.80 o 
   2 -10   4      529.41      519.77     11.83 o 
   3 -10   4        4.82        5.97      1.08 o 
   4 -10   4       49.47       43.78      2.32 o 
   5 -10   4        5.94        6.11      1.19 o 
   6 -10   4        1.09        2.66      1.03 o 
  -5  -9   4       66.60       65.32      4.38 o 
  -4  -9   4       62.97       72.82      3.05 o 
  -3  -9   4        9.47       11.43      1.13 o 
  -2  -9   4       10.61       13.69      1.15 o 
  -1  -9   4        0.49        1.66      0.67 o 
   0  -9   4      109.83      103.31      5.62 o 
   1  -9   4      110.49      100.19      3.27 o 
   2  -9   4      243.55      231.46      6.01 o 
   3  -9   4      602.55      598.44     16.32 o 
   4  -9   4       12.53       11.26      1.42 o 
   5  -9   4       46.40       51.00      2.55 o 
   6  -9   4       27.98       26.60      1.97 o 
  -6  -8   4      257.39      274.10      7.73 o 
  -5  -8   4      167.32      169.66      5.27 o 
  -4  -8   4       67.82       65.16      3.32 o 
  -3  -8   4       22.93       22.14      1.49 o 
  -2  -8   4       19.75       22.66      1.35 o 
  -1  -8   4       32.97       33.48      1.49 o 
   0  -8   4      420.08      409.78      9.52 o 
   1  -8   4       21.98       22.10      2.21 o 
   2  -8   4      620.61      592.45     13.01 o 
   3  -8   4       56.88       62.27      2.56 o 
   4  -8   4      184.81      191.63      5.37 o 
   5  -8   4       99.32      110.25      3.83 o 
   6  -8   4      578.47      528.77     39.43 o 
   7  -8   4        0.30       -0.20      1.53 o 
  -6  -7   4       18.64       15.39      1.73 o 
  -5  -7   4       48.14       48.89      2.46 o 
  -4  -7   4       57.69       54.71      2.53 o 
  -3  -7   4       21.26       18.09      1.58 o 
  -2  -7   4       32.87       35.01      1.53 o 
  -1  -7   4       30.86       33.00      1.67 o 
   0  -7   4      853.36      839.13     21.40 o 
   1  -7   4        0.00        0.61      0.42 o 
   2  -7   4        6.64       10.92      1.08 o 
   3  -7   4        0.02        0.54      0.65 o 
   4  -7   4      105.64      100.73      3.41 o 
   5  -7   4       92.42       88.36      3.27 o 
   6  -7   4      237.71      254.38     13.90 o 
   7  -7   4      360.90      358.64     11.54 o 
  -7  -6   4       22.34       24.50      2.10 o 
  -6  -6   4       52.38       55.25      2.75 o 
  -5  -6   4      459.32      455.79     10.88 o 
  -4  -6   4       50.91       53.32      2.94 o 
  -3  -6   4        3.31        2.71      0.64 o 
  -2  -6   4       31.95       29.08      1.29 o 
  -1  -6   4       79.55       73.51      2.05 o 
   0  -6   4      142.75      151.10      3.35 o 
   1  -6   4      426.12      431.27      8.97 o 
   2  -6   4        0.23        0.73      0.53 o 
   3  -6   4        1.33        2.57      0.69 o 
   4  -6   4      129.09      125.68      3.83 o 
   5  -6   4       67.04       59.85      2.94 o 
   6  -6   4      584.30      572.40     16.30 o 
   7  -6   4       16.12       20.40      2.31 o 
  -7  -5   4       50.08       58.36      3.02 o 
  -6  -5   4       14.02       16.70      2.03 o 
  -5  -5   4      292.53      291.38      7.47 o 
  -4  -5   4       55.73       59.14      2.44 o 
  -3  -5   4       25.32       32.14      2.31 o 
  -2  -5   4       18.84       17.09      1.28 o 
  -1  -5   4       21.72       17.53      0.94 o 
   0  -5   4        2.60        5.71      0.59 o 
   1  -5   4      679.36      705.01     12.72 o 
   2  -5   4      513.83      488.76     10.65 o 
   3  -5   4       21.55       22.56      1.35 o 
   4  -5   4       32.09       32.63      1.72 o 
   5  -5   4      556.10      524.37     11.90 o 
   6  -5   4      123.70      133.93      5.43 o 
   7  -5   4      117.97      118.40      5.33 o 
  -7  -4   4      177.75      181.79      8.93 o 
  -6  -4   4       21.24       23.14      1.95 o 
  -5  -4   4      262.29      249.74      7.93 o 
  -4  -4   4       72.44       72.90      2.11 o 
  -3  -4   4       41.96       45.56      1.53 o 
  -2  -4   4      492.96      505.90      9.41 o 
  -1  -4   4      121.53      121.32      2.72 o 
   0  -4   4      603.47      597.70     10.81 o 
   1  -4   4      261.19      270.88      5.21 o 
   2  -4   4     2553.81     2802.88     55.81 o 
   3  -4   4      275.23      283.62      6.68 o 
   4  -4   4       77.52       58.75      1.78 o 
   5  -4   4      229.23      217.06     14.21 o 
   6  -4   4      105.24      107.08      4.67 o 
   7  -4   4       30.46       25.88      2.93 o 
  -7  -3   4       77.20       74.65      5.11 o 
  -6  -3   4      508.56      475.59     13.91 o 
  -5  -3   4      299.12      297.28      7.43 o 
  -4  -3   4       15.47       18.84      1.01 o 
  -3  -3   4       25.54       28.29      1.14 o 
  -2  -3   4      203.93      197.33      4.05 o 
  -1  -3   4     2299.61     2447.56     42.27 o 
   0  -3   4     1255.50     1312.05     22.89 o 
   1  -3   4        1.31        0.17      0.23 o 
   2  -3   4      561.20      657.09     13.77 o 
   3  -3   4      881.57      932.24     16.66 o 
   4  -3   4     2628.81     2740.56     47.64 o 
   5  -3   4      113.93      122.50      4.67 o 
   6  -3   4        4.30        5.37      1.36 o 
   7  -3   4       27.06       30.62      2.58 o 
   8  -3   4        3.69        5.96      2.10 o 
  -8  -2   4     1982.67     1806.73     38.21 o 
  -7  -2   4      277.82      277.84     11.90 o 
  -6  -2   4      632.80      644.30     22.33 o 
  -5  -2   4      258.81      247.09      7.75 o 
  -4  -2   4        4.53        3.02      0.53 o 
  -3  -2   4        0.28        2.90      0.63 o 
  -2  -2   4       25.36       31.86      1.44 o 
  -1  -2   4     1083.53     1133.10     19.82 o 
   0  -2   4     1450.03     1527.59     26.49 o 
   1  -2   4       43.38       37.89      1.06 o 
   2  -2   4      887.33      956.73     16.91 o 
   3  -2   4      624.64      649.77     11.84 o 
   4  -2   4       16.26       16.16      1.00 o 
   5  -2   4       44.74       43.12      1.98 o 
   6  -2   4       52.48       46.92      2.28 o 
   7  -2   4        5.46        4.71      1.53 o 
   8  -2   4       26.50       33.73      2.89 o 
  -8  -1   4      430.95      409.40     16.51 o 
  -7  -1   4        6.55        7.81      1.28 o 
  -6  -1   4     4630.72     4386.46    108.68 o 
  -5  -1   4       17.30       17.07      1.43 o 
  -4  -1   4     1011.52     1063.35     19.00 o 
  -3  -1   4       31.25       27.37      1.03 o 
  -2  -1   4     5003.09     5010.31     85.88 o 
  -1  -1   4     1174.05     1250.06     21.77 o 
   0  -1   4        0.51        0.23      0.23 o 
   1  -1   4      297.53      274.43      5.16 o 
   2  -1   4      386.69      349.36      6.56 o 
   3  -1   4      710.50      732.34     13.27 o 
   4  -1   4      602.76      595.58     11.11 o 
   5  -1   4       10.02       10.37      1.16 o 
   6  -1   4        2.86        4.64      1.03 o 
   7  -1   4       25.31       30.08      2.71 o 
  -8   0   4       73.04       64.71      4.91 o 
  -7   0   4        8.30        8.13      1.28 o 
  -6   0   4      554.28      538.81     12.35 o 
  -5   0   4      314.83      313.51      7.54 o 
  -4   0   4     2380.21     2513.30     43.65 o 
  -3   0   4      405.70      381.96      7.19 o 
  -2   0   4       67.81       61.08      1.51 o 
  -1   0   4     7259.76     7154.02    155.59 o 
   0   0   4      141.35      127.48      2.56 o 
   1   0   4      734.37      758.06     13.39 o 
   2   0   4      187.95      189.03      3.84 o 
   3   0   4     1069.38     1098.58     25.29 o 
   4   0   4       62.89       65.42      1.96 o 
   5   0   4      582.95      562.43     12.56 o 
   6   0   4      203.50      187.39      5.40 o 
   7   0   4      109.22      102.19      3.84 o 
  -8   1   4       79.17       76.33      3.45 o 
  -7   1   4       31.39       30.21      1.95 o 
  -6   1   4      240.48      224.68      6.05 o 
  -5   1   4        2.45        2.11      0.55 o 
  -4   1   4      439.72      428.57      8.15 o 
  -3   1   4      975.13     1007.42     17.86 o 
  -2   1   4     1174.50     1129.74     19.77 o 
  -1   1   4     1277.72     1185.37     23.93 o 
   0   1   4     1709.80     1680.42     29.02 o 
   1   1   4      969.96     1006.10     17.63 o 
   2   1   4      491.86      572.83     10.40 o 
   3   1   4      496.58      518.05      9.64 o 
   4   1   4       57.02       55.54      2.25 o 
   5   1   4        0.23        0.68      0.70 o 
   6   1   4       19.38       27.13      1.82 o 
   7   1   4        4.99        6.54      1.35 o 
  -8   2   4       15.69       15.46      1.70 o 
  -7   2   4       23.15       23.79      1.78 o 
  -6   2   4       90.33       86.98      4.08 o 
  -5   2   4       22.49       22.54      1.16 o 
  -4   2   4       29.46       32.28      1.25 o 
  -3   2   4      232.89      239.96      4.78 o 
  -2   2   4     1659.13     1603.52     27.88 o 
  -1   2   4       82.25       73.06      1.68 o 
   0   2   4     2861.93     2932.16     50.34 o 
   1   2   4      994.21     1005.92     17.69 o 
   2   2   4      664.77      659.61     11.92 o 
   3   2   4     3098.59     3219.16     55.64 o 
   4   2   4     2164.01     2156.14     43.62 o 
   5   2   4       12.01       10.57      1.26 o 
   6   2   4       65.06       52.12      2.51 o 
   7   2   4        0.78        3.17      1.11 o 
  -8   3   4       99.36      102.20      3.96 o 
  -7   3   4        1.33        1.46      0.88 o 
  -6   3   4        8.89       10.33      1.27 o 
  -5   3   4      342.96      336.47      6.80 o 
  -4   3   4      170.73      176.50      3.89 o 
  -3   3   4       12.56       14.40      1.00 o 
  -2   3   4      339.75      334.73      6.32 o 
  -1   3   4      537.67      573.62     11.80 o 
   0   3   4      176.98      156.13      3.16 o 
   1   3   4      699.86      802.08     15.05 o 
   2   3   4      196.15      197.33      4.07 o 
   3   3   4      206.78      222.40      4.67 o 
   4   3   4       94.29      100.26      3.24 o 
   5   3   4       63.83       61.36      2.58 o 
   6   3   4       54.12       53.68      2.58 o 
   7   3   4       34.78       35.50      2.25 o 
  -8   4   4      121.97      126.71      4.51 o 
  -7   4   4      718.16      692.66     15.64 o 
  -6   4   4       60.59       60.63      2.59 o 
  -5   4   4       17.34       15.95      1.13 o 
  -4   4   4      865.37      930.75     16.84 o 
  -3   4   4        7.24        8.08      0.73 o 
  -2   4   4     1534.72     1611.95     28.14 o 
  -1   4   4       97.69       89.80      2.13 o 
   0   4   4      255.84      236.07      4.62 o 
   1   4   4     3201.35     3373.80     81.05 o 
   2   4   4      389.15      395.82      7.54 o 
   3   4   4     2338.35     2362.02     41.19 o 
   4   4   4       22.92       25.80      1.58 o 
   5   4   4       77.48       71.95      2.85 o 
   6   4   4       70.51       74.39      3.13 o 
   7   4   4        2.01        3.08      1.19 o 
  -8   5   4       17.95       18.08      1.78 o 
  -7   5   4       17.38       17.45      1.58 o 
  -6   5   4      161.33      162.11      4.78 o 
  -5   5   4     1139.32     1166.83     21.13 o 
  -4   5   4      197.21      217.00      4.70 o 
  -3   5   4        0.00        0.16      0.40 o 
  -2   5   4      636.40      633.48     11.54 o 
  -1   5   4      478.10      483.12      8.91 o 
   0   5   4        3.85        5.59      0.75 o 
   1   5   4      117.69      135.33      3.38 o 
   2   5   4      390.44      378.84      7.31 o 
   3   5   4      117.80      109.37      2.79 o 
   4   5   4       23.24       18.79      1.41 o 
   5   5   4        0.75        1.05      0.77 o 
   6   5   4       15.70       11.21      2.05 o 
  -8   6   4       18.22       23.25      1.86 o 
  -7   6   4       26.92       27.47      1.88 o 
  -6   6   4      282.49      295.90      7.54 o 
  -5   6   4      232.31      236.81      5.30 o 
  -4   6   4      270.12      301.95      6.23 o 
  -3   6   4      217.23      232.50      4.89 o 
  -2   6   4      623.22      613.32     11.27 o 
  -1   6   4       21.30       16.42      0.78 o 
   0   6   4      231.40      252.36      6.13 o 
   1   6   4      563.98      527.27     17.67 o 
   2   6   4      251.19      237.33      5.97 o 
   3   6   4      402.30      300.84     28.87 o 
   4   6   4       10.82        8.16      2.12 o 
   5   6   4       88.90       85.28      4.24 o 
   6   6   4        2.28        2.12      1.45 o 
  -7   7   4        6.73        8.68      1.32 o 
  -6   7   4      362.78      381.31     11.33 o 
  -5   7   4      335.55      335.83      8.91 o 
  -4   7   4        8.99       11.26      1.00 o 
  -3   7   4      208.18      208.54      4.55 o 
  -2   7   4     1483.12     1431.48     29.64 o 
  -1   7   4      719.91      702.84     15.18 o 
   0   7   4        0.15        0.98      0.83 o 
   1   7   4      195.51      191.96      5.14 o 
   2   7   4        0.31       -0.65      0.86 o 
   3   7   4      587.74      554.76     15.69 o 
   4   7   4       42.74       45.37      2.93 o 
   5   7   4        8.86        6.87      1.62 o 
   6   7   4       44.47       49.75      4.56 o 
  -7   8   4       14.24       18.13      3.11 o 
  -6   8   4      202.24      203.58     15.55 o 
  -5   8   4      153.21      145.18      4.01 o 
  -4   8   4        3.60        3.61      0.73 o 
  -3   8   4        7.01        6.39      0.77 o 
  -2   8   4        2.82        0.81      0.70 o 
  -1   8   4     2150.02     2197.16     44.99 o 
   0   8   4      201.03      207.08      5.56 o 
   1   8   4      107.04       99.83      8.00 o 
   2   8   4       16.02       18.60      1.79 o 
   3   8   4     1086.11     1042.90     27.81 o 
   4   8   4      509.07      485.82     14.52 o 
   5   8   4        8.36        8.49      1.88 o 
  -7   9   4       57.24       64.22      3.70 o 
  -6   9   4       52.42       65.26      2.95 o 
  -5   9   4        8.50       12.19      1.48 o 
  -4   9   4       13.74       15.14      1.15 o 
  -3   9   4      187.52      182.46      5.14 o 
  -2   9   4       67.98       62.99      2.58 o 
  -1   9   4       44.47       43.12      2.14 o 
   0   9   4      856.39      749.37     20.76 o 
   1   9   4     1285.40     1319.03     27.97 o 
   2   9   4       96.03       94.18      3.47 o 
   3   9   4        0.86       -1.00      1.00 o 
   4   9   4      181.04      179.18      7.04 o 
   5   9   4      372.92      365.88     12.09 o 
  -6  10   4       84.63       76.13      3.92 o 
  -5  10   4      120.67      125.16      5.85 o 
  -4  10   4      246.61      224.36      6.17 o 
  -3  10   4       41.36       47.04      2.68 o 
  -2  10   4      195.10      185.82      7.68 o 
  -1  10   4      213.94      204.22      5.74 o 
   0  10   4       64.58       68.90      2.90 o 
   1  10   4        5.85        7.10      1.53 o 
   2  10   4        2.58        4.06      1.10 o 
   3  10   4       39.98       40.94      4.11 o 
   4  10   4        0.25        0.80      1.37 o 
  -6  11   4       37.45       32.57      2.70 o 
  -5  11   4      148.93      139.68      5.72 o 
  -4  11   4      209.55      216.03      7.58 o 
  -3  11   4      271.87      279.56      7.43 o 
  -2  11   4        4.22        2.84      1.18 o 
  -1  11   4        5.49        7.37      1.65 o 
   0  11   4      447.48      427.37     10.52 o 
   1  11   4      693.71      675.26     15.61 o 
   2  11   4        3.87        4.01      1.19 o 
   3  11   4      121.33      111.45      5.36 o 
  -5  12   4        4.94        9.20      2.51 o 
  -4  12   4       22.38       16.62      2.09 o 
  -3  12   4        6.32        8.97      1.77 o 
  -2  12   4       24.27       21.07      1.78 o 
  -1  12   4       10.78        8.96      1.41 o 
   0  12   4      107.50      110.62      4.11 o 
   1  12   4       17.98       14.84      1.75 o 
   2  12   4        8.29       12.00      1.68 o 
  -4  13   4      121.80      131.63      5.77 o 
  -3  13   4       52.50       55.07      3.49 o 
  -2  13   4       20.40       15.56      1.68 o 
  -1  13   4       13.91       10.36      1.56 o 
   0  13   4       10.28       10.08      1.57 o 
   1  13   4        9.99       15.75      1.79 o 
  -2  14   4       30.38       33.65      3.98 o 
  -1  14   4       32.72       38.54      2.54 o 
   1 -14   5        2.02        1.41      1.32 o 
  -2 -13   5       11.89       13.69      3.46 o 
  -1 -13   5        0.01        0.91      1.58 o 
   0 -13   5       77.15       79.05      4.24 o 
   1 -13   5       20.39       27.23      5.08 o 
   2 -13   5       87.44       95.59      4.77 o 
   3 -13   5       43.31       49.46      3.34 o 
  -3 -12   5      449.65      484.36     18.01 o 
  -2 -12   5      125.84      119.04     10.51 o 
  -1 -12   5       76.31       79.16      4.51 o 
   0 -12   5      613.77      617.09     19.95 o 
   1 -12   5        1.25        3.34      1.27 o 
   2 -12   5        3.40        1.81      1.26 o 
   3 -12   5        0.35        0.79      1.53 o 
   4 -12   5       16.91       22.01      1.84 o 
  -4 -11   5        5.15        4.90      1.74 o 
  -3 -11   5      595.86      621.43     25.23 o 
  -2 -11   5      351.59      359.99      9.18 o 
  -1 -11   5      368.12      386.57     11.81 o 
   0 -11   5      142.80      144.61      5.71 o 
   1 -11   5      163.50      168.53      4.93 o 
   2 -11   5       55.27       51.00      2.43 o 
   3 -11   5      449.36      444.56     10.72 o 
   4 -11   5      112.85      116.43      4.10 o 
   5 -11   5      123.44      123.69      4.46 o 
  -4 -10   5       63.35       71.02      4.07 o 
  -3 -10   5        4.63        3.88      1.89 o 
  -2 -10   5        9.95       15.95      1.35 o 
  -1 -10   5      817.58      811.05     17.58 o 
   0 -10   5     2726.67     2890.28     58.27 o 
   1 -10   5      381.32      381.28      9.65 o 
   2 -10   5      243.96      234.47      6.24 o 
   3 -10   5       99.74      101.58      3.61 o 
   4 -10   5       83.03       95.23      3.56 o 
   5 -10   5       22.70       22.88      1.81 o 
   6 -10   5        8.32        8.85      1.49 o 
  -5  -9   5       53.18       53.55      2.72 o 
  -4  -9   5       61.46       63.42      2.88 o 
  -3  -9   5       63.26       69.98      2.45 o 
  -2  -9   5      140.33      149.82      3.87 o 
  -1  -9   5       93.64       93.76      3.47 o 
   0  -9   5      278.89      269.69     11.02 o 
   1  -9   5     2826.37     2898.86     58.23 o 
   2  -9   5     1408.72     1434.47     29.72 o 
   3  -9   5      118.49      116.30      4.69 o 
   4  -9   5      607.74      616.59     14.07 o 
   5  -9   5       63.00       65.79      3.18 o 
   6  -9   5       34.38       41.10      2.43 o 
  -6  -8   5      221.62      230.41      6.84 o 
  -5  -8   5        7.90        8.70      1.31 o 
  -4  -8   5        5.75        7.72      1.20 o 
  -3  -8   5      108.02      117.21      3.25 o 
  -2  -8   5        0.00        0.83      0.72 o 
  -1  -8   5       79.10       74.99      2.54 o 
   0  -8   5      260.39      237.04      7.10 o 
   1  -8   5        0.21        0.39      0.63 o 
   2  -8   5       30.12       26.81      1.66 o 
   3  -8   5      417.07      409.22      9.65 o 
   4  -8   5       81.05       83.84      3.51 o 
   5  -8   5      218.13      225.10     11.12 o 
   6  -8   5        2.90        2.31      0.99 o 
   7  -8   5        4.62        5.05      1.62 o 
  -6  -7   5        0.59        2.71      1.15 o 
  -5  -7   5       51.85       49.13      2.50 o 
  -4  -7   5       45.20       42.71      2.20 o 
  -3  -7   5       75.77       76.13      2.42 o 
  -2  -7   5      197.35      198.19      4.49 o 
  -1  -7   5       34.14       26.56      1.27 o 
   0  -7   5      151.50      151.53      5.56 o 
   1  -7   5       89.12       75.62      5.63 o 
   2  -7   5       75.78       67.48      2.50 o 
   3  -7   5     1007.88     1025.03     21.65 o 
   4  -7   5      864.44      862.53     18.65 o 
   5  -7   5     1773.61     1803.85     37.31 o 
   6  -7   5       23.06       21.57      3.84 o 
   7  -7   5        0.14        1.13      1.32 o 
  -6  -6   5        0.01        0.16      0.86 o 
  -5  -6   5       49.44       55.94      2.57 o 
  -4  -6   5        7.04        9.04      1.25 o 
  -3  -6   5      322.47      337.23      6.91 o 
  -2  -6   5      382.13      366.50      7.29 o 
  -1  -6   5       97.90       97.99      2.54 o 
   0  -6   5        0.09        0.91      0.46 o 
   1  -6   5       63.02       72.44      2.26 o 
   2  -6   5       44.52       43.28      1.89 o 
   3  -6   5        1.25        2.31      0.70 o 
   4  -6   5      116.82      111.26      3.60 o 
   5  -6   5        1.47        4.95      1.06 o 
   6  -6   5      235.69      244.64     11.38 o 
   7  -6   5      198.26      196.68      7.56 o 
  -7  -5   5       45.38       46.71      2.73 o 
  -6  -5   5       71.96       74.45      4.08 o 
  -5  -5   5        0.01        0.49      0.75 o 
  -4  -5   5       11.45       10.08      0.98 o 
  -3  -5   5        1.03        1.20      0.54 o 
  -2  -5   5        1.03        0.05      0.46 o 
  -1  -5   5      166.15      175.00      3.79 o 
   0  -5   5        8.81       10.65      0.75 o 
   1  -5   5       57.97       66.82      1.78 o 
   2  -5   5      129.21      153.45      4.09 o 
   3  -5   5      319.41      302.97      7.32 o 
   4  -5   5      449.05      434.84     10.03 o 
   5  -5   5      130.23      118.86      3.85 o 
   6  -5   5        0.28        0.02      1.01 o 
   7  -5   5       32.73       31.66      2.73 o 
  -7  -4   5        0.27       -0.71      0.98 o 
  -6  -4   5        0.41        0.98      0.84 o 
  -5  -4   5       10.53       13.43      1.38 o 
  -4  -4   5        8.76        6.66      0.81 o 
  -3  -4   5       65.84       53.28      1.76 o 
  -2  -4   5       46.11       50.89      1.62 o 
  -1  -4   5      258.97      257.83      5.11 o 
   0  -4   5     2288.04     2446.64     42.33 o 
   1  -4   5      105.20      120.51      2.66 o 
   2  -4   5       69.90       61.52      2.14 o 
   3  -4   5       28.66       31.21      2.37 o 
   4  -4   5      392.44      387.74      9.03 o 
   5  -4   5     1097.88     1007.58     57.44 o 
   6  -4   5       12.47       14.60      2.37 o 
   7  -4   5       13.80       10.97      3.07 o 
  -7  -3   5        0.60        0.71      1.00 o 
  -6  -3   5       10.00        9.06      1.32 o 
  -5  -3   5       29.50       27.50      1.75 o 
  -4  -3   5      347.59      349.40      6.98 o 
  -3  -3   5       47.32       43.84      1.50 o 
  -2  -3   5      170.83      188.26      3.95 o 
  -1  -3   5       44.22       37.51      1.20 o 
   0  -3   5     2534.32     2805.40     48.37 o 
   1  -3   5      641.15      607.63     12.76 o 
   2  -3   5     3035.21     3278.03     65.15 o 
   3  -3   5       18.11       21.65      0.95 o 
   4  -3   5      159.81      153.12      3.54 o 
   5  -3   5      404.88      388.47     11.39 o 
   6  -3   5      233.26      212.70      7.45 o 
   7  -3   5        9.92       10.54      1.93 o 
  -7  -2   5        2.95        4.56      1.21 o 
  -6  -2   5      500.69      468.47     13.48 o 
  -5  -2   5        5.44        5.65      1.00 o 
  -4  -2   5       63.39       60.62      2.58 o 
  -3  -2   5     1097.09     1127.50     20.05 o 
  -2  -2   5      310.70      303.14      5.85 o 
  -1  -2   5     2636.88     2823.20     48.67 o 
   0  -2   5      754.23      754.38     13.40 o 
   1  -2   5     1021.23     1012.31     17.83 o 
   2  -2   5     5231.53     5662.11     97.06 o 
   3  -2   5      224.78      244.67      4.99 o 
   4  -2   5      330.08      344.21      6.88 o 
   5  -2   5        5.79        7.08      0.87 o 
   6  -2   5        2.13        2.62      1.14 o 
   7  -2   5      157.45      192.37      7.33 o 
  -8  -1   5      436.18      384.62     12.41 o 
  -7  -1   5       10.63       10.74      1.44 o 
  -6  -1   5       54.61       49.00      2.43 o 
  -5  -1   5       14.11       12.51      1.28 o 
  -4  -1   5     1485.59     1513.01     26.71 o 
  -3  -1   5      656.47      614.90     11.24 o 
  -2  -1   5     1712.43     1760.20     30.61 o 
  -1  -1   5      736.43      731.15     12.98 o 
   0  -1   5     2699.71     2648.12     45.63 o 
   1  -1   5      637.23      612.78     11.02 o 
   2  -1   5      386.63      386.01      7.29 o 
   3  -1   5       33.22       36.99      1.35 o 
   4  -1   5      203.53      230.56      4.94 o 
   5  -1   5      113.60      117.62      3.69 o 
   6  -1   5        9.67        8.78      1.24 o 
   7  -1   5       92.25       93.74      4.64 o 
  -8   0   5       33.11       17.18      2.80 o 
  -7   0   5       28.15       27.14      1.93 o 
  -6   0   5      212.85      209.25      5.80 o 
  -5   0   5      179.59      173.08      4.75 o 
  -4   0   5      137.66      135.30      3.13 o 
  -3   0   5       30.14       25.23      1.22 o 
  -2   0   5      602.49      610.74     10.99 o 
  -1   0   5      920.57      967.33     19.74 o 
   0   0   5      514.49      501.60      9.04 o 
   1   0   5      248.83      209.62      4.13 o 
   2   0   5      206.58      236.82      4.73 o 
   3   0   5      522.54      496.30     12.02 o 
   4   0   5      506.79      528.21     10.06 o 
   5   0   5        0.85        1.63      0.78 o 
   6   0   5        2.55        1.87      0.91 o 
   7   0   5       41.20       46.14      3.27 o 
  -8   1   5       15.64       18.75      2.53 o 
  -7   1   5       52.97       48.23      2.45 o 
  -6   1   5        0.05        1.99      0.82 o 
  -5   1   5       12.22       14.05      1.01 o 
  -4   1   5     1026.56     1031.69     18.48 o 
  -3   1   5       54.43       51.03      1.84 o 
  -2   1   5      347.62      351.47      6.56 o 
  -1   1   5     1703.32     1723.66     34.64 o 
   0   1   5      671.64      648.43     11.56 o 
   1   1   5      397.56      352.25      6.62 o 
   2   1   5        3.18        4.05      0.94 o 
   3   1   5        0.03        1.29      0.50 o 
   4   1   5      766.98      732.18     33.34 o 
   5   1   5      172.81      164.20      4.74 o 
   6   1   5       56.76       56.59      2.63 o 
   7   1   5       21.76       28.36      2.09 o 
  -8   2   5       40.18       44.92      3.26 o 
  -7   2   5        0.05       -0.24      0.73 o 
  -6   2   5       78.76       84.58      3.07 o 
  -5   2   5       14.69       14.74      1.13 o 
  -4   2   5      142.61      140.26      3.68 o 
  -3   2   5       60.42       58.96      1.67 o 
  -2   2   5      260.50      254.34      7.96 o 
  -1   2   5     1912.20     1916.19     33.20 o 
   0   2   5        8.93        6.35      0.56 o 
   1   2   5      114.28      123.19      2.71 o 
   2   2   5       88.14       86.07      2.18 o 
   3   2   5      158.94      148.32      3.41 o 
   4   2   5      116.30      102.55      5.08 o 
   5   2   5        6.49        4.85      0.98 o 
   6   2   5       18.81       18.39      1.66 o 
   7   2   5        6.87        7.40      1.38 o 
  -8   3   5        0.83        1.84      0.98 o 
  -7   3   5       51.36       47.50      4.49 o 
  -6   3   5        8.67        9.13      1.21 o 
  -5   3   5      105.02      103.74      2.78 o 
  -4   3   5      233.25      222.38      4.71 o 
  -3   3   5       74.73       79.12      2.07 o 
  -2   3   5      339.27      345.08      6.88 o 
  -1   3   5      464.97      474.31      8.67 o 
   0   3   5      459.45      473.60      8.68 o 
   1   3   5     1005.21     1099.33     20.04 o 
   2   3   5      492.31      495.44      9.25 o 
   3   3   5       26.30       26.42      1.21 o 
   4   3   5      136.74      125.45      6.88 o 
   5   3   5       18.90       17.94      1.92 o 
   6   3   5        0.02        0.50      0.88 o 
   7   3   5       27.52       28.52      2.15 o 
  -8   4   5      352.71      362.56     17.92 o 
  -7   4   5       83.93       75.61      7.53 o 
  -6   4   5      434.32      442.07     10.42 o 
  -5   4   5       20.23       20.03      1.18 o 
  -4   4   5      227.68      225.67      4.82 o 
  -3   4   5        0.96        0.78      0.47 o 
  -2   4   5       13.68       10.61      0.79 o 
  -1   4   5      540.81      621.31     11.24 o 
   0   4   5     2662.42     2839.01     48.95 o 
   1   4   5       14.57       16.38      1.27 o 
   2   4   5      139.04      132.25      3.56 o 
   3   4   5       46.12       54.99      1.81 o 
   4   4   5      301.50      291.30      8.70 o 
   5   4   5       44.98       38.40      2.07 o 
   6   4   5        0.22       -0.75      0.84 o 
  -8   5   5        0.92        3.59      1.06 o 
  -7   5   5        1.46        3.48      0.98 o 
  -6   5   5       38.87       39.48      1.71 o 
  -5   5   5       74.20       73.41      2.72 o 
  -4   5   5      122.36      125.84      3.14 o 
  -3   5   5       72.39       66.64      1.95 o 
  -2   5   5       92.55       79.46      2.08 o 
  -1   5   5       21.21       22.20      0.95 o 
   0   5   5      473.66      449.72      9.60 o 
   1   5   5      224.61      259.16      6.08 o 
   2   5   5       33.83       22.12      1.09 o 
   3   5   5       23.96       19.32      1.13 o 
   4   5   5      402.38      347.84     10.58 o 
   5   5   5      169.67      156.91      6.14 o 
   6   5   5       22.15       24.56      2.43 o 
  -8   6   5       24.77       25.21      4.25 o 
  -7   6   5        0.90        2.03      0.86 o 
  -6   6   5        7.81        7.35      1.13 o 
  -5   6   5      453.28      462.60     11.86 o 
  -4   6   5       26.91       34.96      1.52 o 
  -3   6   5       25.01       21.59      1.13 o 
  -2   6   5      238.41      257.76      5.25 o 
  -1   6   5      250.61      268.62      5.37 o 
   0   6   5       24.24       24.91      1.43 o 
   1   6   5      129.65      127.14      3.70 o 
   2   6   5       92.86       88.95      3.97 o 
   3   6   5      205.81      206.06      9.12 o 
   4   6   5       53.55       53.83      3.11 o 
   5   6   5        0.68        1.33      1.14 o 
   6   6   5       14.08       20.80      2.62 o 
  -7   7   5       16.21       23.52      1.83 o 
  -6   7   5       18.05       19.67      1.68 o 
  -5   7   5        0.65        0.58      0.64 o 
  -4   7   5        6.41        7.09      0.90 o 
  -3   7   5     1196.85     1209.48     25.35 o 
  -2   7   5      124.22      116.87      3.53 o 
  -1   7   5       94.95       96.05      3.11 o 
   0   7   5      342.80      365.63      8.62 o 
   1   7   5      331.04      330.96      8.01 o 
   2   7   5      608.87      587.77     18.50 o 
   3   7   5       33.37       26.78      2.24 o 
   4   7   5       26.36       32.34      2.53 o 
   5   7   5       19.58       20.11      2.27 o 
  -7   8   5        4.73        3.90      1.26 o 
  -6   8   5       54.29       56.39      2.22 o 
  -5   8   5      152.17      165.26      6.05 o 
  -4   8   5      290.65      301.64      7.56 o 
  -3   8   5       27.76       28.50      1.70 o 
  -2   8   5      125.45      120.57      4.28 o 
  -1   8   5     1216.46     1220.25     25.72 o 
   0   8   5      359.80      347.03      8.44 o 
   1   8   5       11.14       11.86      1.36 o 
   2   8   5      678.15      651.57     14.66 o 
   3   8   5     1825.95     1795.31     46.15 o 
   4   8   5      506.29      458.12     13.84 o 
   5   8   5       25.13       20.52      2.44 o 
  -7   9   5        6.98       11.13      1.85 o 
  -6   9   5      184.89      111.50      6.77 o 
  -5   9   5        2.26        2.55      0.91 o 
  -4   9   5      106.34      116.29      3.81 o 
  -3   9   5     1799.15     1753.53     36.44 o 
  -2   9   5     1162.74     1135.84     32.02 o 
  -1   9   5      321.96      304.70      7.70 o 
   0   9   5       35.60       32.83      1.97 o 
   1   9   5       21.39       21.79      1.71 o 
   2   9   5       75.93       74.38      3.02 o 
   3   9   5        8.64        8.67      1.79 o 
   4   9   5      227.69      216.71      8.07 o 
  -6  10   5      267.78      281.01      9.38 o 
  -5  10   5        1.08        1.99      0.92 o 
  -4  10   5        5.52        5.77      1.12 o 
  -3  10   5      146.81      153.21      4.68 o 
  -2  10   5        3.29        4.22      1.02 o 
  -1  10   5     1421.92     1428.57     30.25 o 
   0  10   5       89.41       83.78      3.28 o 
   1  10   5       69.88       73.27      3.08 o 
   2  10   5       40.65       40.38      2.95 o 
   3  10   5      363.41      349.34     11.42 o 
   4  10   5      100.06       92.95      8.22 o 
  -6  11   5       35.66       40.87      2.99 o 
  -5  11   5       84.93       69.10      3.74 o 
  -4  11   5      106.29       90.39      5.34 o 
  -3  11   5       41.69       38.13      2.16 o 
  -2  11   5       24.50       28.61      2.36 o 
  -1  11   5      562.68      552.71     13.02 o 
   0  11   5      250.88      257.61      7.15 o 
   1  11   5       74.31       77.17      3.31 o 
   2  11   5      218.01      209.15      7.87 o 
   3  11   5       35.31       35.06      3.03 o 
  -5  12   5       37.30       40.73      2.97 o 
  -4  12   5       80.56       59.33      7.94 o 
  -3  12   5       55.61       65.61      2.99 o 
  -2  12   5       14.32       11.86      1.54 o 
  -1  12   5       83.51       90.64      3.85 o 
   0  12   5        4.85        4.44      1.19 o 
   1  12   5       32.44       41.70      2.51 o 
   2  12   5        4.47        8.69      1.96 o 
  -4  13   5        3.38        2.77      1.44 o 
  -3  13   5      102.77       89.41      9.73 o 
  -2  13   5      103.53       99.65      5.39 o 
  -1  13   5        3.30        3.66      1.22 o 
   0  13   5       34.00       36.70      2.44 o 
   1  13   5       26.28       30.86      2.29 o 
  -1 -13   6       50.09       54.76      3.53 o 
   0 -13   6       49.78       59.68      3.65 o 
   1 -13   6      123.91      117.71      5.39 o 
   2 -13   6      131.21      144.73      6.20 o 
   3 -13   6       11.12       25.98      3.20 o 
  -2 -12   6        3.72        4.91      1.20 o 
  -1 -12   6      170.19      183.93      6.99 o 
   0 -12   6       38.86       45.11      5.10 o 
   1 -12   6        0.87        2.31      1.58 o 
   2 -12   6        0.10        1.29      1.16 o 
   3 -12   6        8.59       12.20      1.51 o 
   4 -12   6       10.91       12.81      1.53 o 
  -3 -11   6       39.32       44.68      3.26 o 
  -2 -11   6      505.17      547.49     15.86 o 
  -1 -11   6      972.95     1063.52     33.74 o 
   0 -11   6       56.90       64.02      2.77 o 
   1 -11   6       53.36       55.40      2.55 o 
   2 -11   6       64.55       63.46      2.77 o 
   3 -11   6      334.91      338.71     10.90 o 
   4 -11   6       60.27       59.65      2.87 o 
   5 -11   6       31.37       34.08      2.29 o 
  -4 -10   6        4.33        7.15      1.81 o 
  -3 -10   6       74.97       83.33      2.84 o 
  -2 -10   6      828.12      870.85     16.97 o 
  -1 -10   6        7.27        9.79      1.11 o 
   0 -10   6       72.84       75.06      2.95 o 
   1 -10   6        0.83        0.54      0.73 o 
   2 -10   6      257.36      236.63     14.92 o 
   3 -10   6      371.22      347.01      8.73 o 
   4 -10   6       20.65       23.84      1.82 o 
   5 -10   6        1.07        0.49      0.91 o 
  -5  -9   6       24.90       28.69      2.10 o 
  -4  -9   6        7.22        7.44      1.32 o 
  -3  -9   6       42.34       45.71      2.00 o 
  -2  -9   6      208.77      230.56      5.32 o 
  -1  -9   6       38.98       40.11      2.72 o 
   0  -9   6      227.54      220.39      5.79 o 
   1  -9   6      509.42      495.46     11.28 o 
   2  -9   6      539.27      530.23     12.10 o 
   3  -9   6       25.90       27.41      2.23 o 
   4  -9   6       24.40       19.85      1.66 o 
   5  -9   6       38.76       40.05      2.35 o 
   6  -9   6       57.27       53.96      5.09 o 
  -5  -8   6        1.67        3.49      1.13 o 
  -4  -8   6       97.35       96.97      3.58 o 
  -3  -8   6       31.83       37.13      1.73 o 
  -2  -8   6      106.89      116.07      3.69 o 
  -1  -8   6        0.45        0.72      0.61 o 
   0  -8   6      318.43      299.78      8.97 o 
   1  -8   6       85.32       79.28      2.83 o 
   2  -8   6       70.37       73.04      5.76 o 
   3  -8   6      600.99      577.79     13.06 o 
   4  -8   6      669.31      679.15     15.27 o 
   5  -8   6        6.55        6.48      1.33 o 
   6  -8   6       10.25       10.49      1.48 o 
  -6  -7   6       16.13       18.40      1.81 o 
  -5  -7   6       13.88       12.59      1.52 o 
  -4  -7   6       10.92       13.28      1.42 o 
  -3  -7   6       21.14       20.19      1.35 o 
  -2  -7   6        5.71        8.05      0.93 o 
  -1  -7   6       40.04       34.37      1.48 o 
   0  -7   6       16.31       15.51      1.04 o 
   1  -7   6      432.07      441.23      9.99 o 
   2  -7   6      403.73      371.76      8.74 o 
   3  -7   6        8.42        8.93      1.19 o 
   4  -7   6        0.23        2.21      0.88 o 
   5  -7   6      310.67      319.41      8.22 o 
   6  -7   6       60.70       59.36      8.21 o 
   7  -7   6       14.92       17.26      2.32 o 
  -6  -6   6       98.71       92.50      5.09 o 
  -5  -6   6        2.80        3.82      0.98 o 
  -4  -6   6        2.32        3.29      0.94 o 
  -3  -6   6      145.58      149.05      3.69 o 
  -2  -6   6      172.97      194.84      4.40 o 
  -1  -6   6      113.55      103.36      2.67 o 
   0  -6   6      289.67      317.97      8.46 o 
   1  -6   6      421.12      411.86     19.19 o 
   2  -6   6        1.47        1.48      1.33 o 
   3  -6   6        2.58        3.77      0.89 o 
   4  -6   6        7.96        9.80      1.80 o 
   5  -6   6       63.95       59.20      2.66 o 
   6  -6   6       35.29       36.87      2.81 o 
   7  -6   6        0.12        0.87      1.29 o 
  -7  -5   6       71.58       75.20      4.32 o 
  -6  -5   6       77.82       74.39      7.88 o 
  -5  -5   6        0.12        1.18      0.77 o 
  -4  -5   6       23.20       27.19      1.39 o 
  -3  -5   6       75.04       79.21      2.35 o 
  -2  -5   6      542.05      552.95     10.44 o 
  -1  -5   6      180.53      189.65      4.10 o 
   0  -5   6       11.83       22.44      1.11 o 
   1  -5   6       76.71       81.88      2.51 o 
   2  -5   6      136.44      121.68      3.54 o 
   3  -5   6      107.69      100.11      3.24 o 
   4  -5   6       20.97       23.54      1.61 o 
   5  -5   6      516.94      490.62     11.95 o 
   6  -5   6       30.52       29.06      2.49 o 
   7  -5   6       96.23       97.22      4.88 o 
  -7  -4   6      113.44      115.34      5.43 o 
  -6  -4   6      222.31      202.94     14.07 o 
  -5  -4   6       33.36       29.69      1.84 o 
  -4  -4   6      212.15      216.19      4.81 o 
  -3  -4   6      133.17      136.89      3.73 o 
  -2  -4   6      278.42      244.67      5.07 o 
  -1  -4   6        3.04        2.40      0.48 o 
   0  -4   6     4598.19     5094.43     87.46 o 
   1  -4   6      931.05      988.81     17.59 o 
   2  -4   6       74.49       58.25      2.14 o 
   3  -4   6      170.36      167.67      4.59 o 
   4  -4   6       37.30       37.88      1.95 o 
   5  -4   6       14.28       12.09      1.31 o 
   6  -4   6      116.02      106.86      4.82 o 
   7  -4   6        1.03        0.11      1.78 o 
  -7  -3   6       46.79       31.90      3.89 o 
  -6  -3   6      185.72      170.32     16.95 o 
  -5  -3   6       87.64       79.32      2.96 o 
  -4  -3   6       60.83       51.80      1.80 o 
  -3  -3   6      205.90      212.00      4.53 o 
  -2  -3   6      767.36      789.34     14.46 o 
  -1  -3   6      118.33      130.67      2.91 o 
   0  -3   6       50.85       69.18      1.80 o 
   1  -3   6       38.97       35.53      1.33 o 
   2  -3   6     1026.17     1187.81     21.04 o 
   3  -3   6      368.88      360.67      7.02 o 
   4  -3   6       42.50       46.37      3.43 o 
   5  -3   6      119.84       92.44      9.96 o 
   6  -3   6       19.86       22.01      2.19 o 
   7  -3   6        7.67        6.68      1.71 o 
  -7  -2   6        0.00        0.51      0.89 o 
  -6  -2   6      132.58      114.39     12.10 o 
  -5  -2   6      457.74      399.99     19.30 o 
  -4  -2   6       36.15       33.92      1.38 o 
  -3  -2   6      125.19      126.16      2.96 o 
  -2  -2   6      204.37      229.60      4.66 o 
  -1  -2   6     1613.94     1630.85     32.69 o 
   0  -2   6     3461.39     3705.92     67.42 o 
   1  -2   6      318.67      333.15      6.35 o 
   2  -2   6      313.40      310.06      6.06 o 
   3  -2   6      310.45      303.05      6.05 o 
   4  -2   6        6.35        5.17      0.76 o 
   5  -2   6       12.92       14.00      1.34 o 
   6  -2   6        2.74        3.53      1.69 o 
   7  -2   6       10.48       11.10      1.99 o 
  -8  -1   6     1115.19     1017.63     27.95 o 
  -7  -1   6        2.00        4.12      1.09 o 
  -6  -1   6      158.51      152.50      5.87 o 
  -5  -1   6        8.25        8.63      1.67 o 
  -4  -1   6      125.16      119.44      2.92 o 
  -3  -1   6      131.29      124.67      3.26 o 
  -2  -1   6        8.11        9.19      0.64 o 
  -1  -1   6       38.11       49.38      1.31 o 
   0  -1   6      118.17       94.38      2.18 o 
   1  -1   6      383.84      394.91      7.40 o 
   2  -1   6       73.44       68.94      4.57 o 
   3  -1   6      227.10      248.12      6.66 o 
   4  -1   6      108.00       96.13      2.65 o 
   5  -1   6      110.12       96.51      3.25 o 
   6  -1   6        2.73        2.87      1.21 o 
   7  -1   6        1.96        4.98      1.51 o 
  -8   0   6       25.23       19.87      2.53 o 
  -7   0   6      152.92      143.18      5.90 o 
  -6   0   6      161.32      131.96     14.32 o 
  -5   0   6       35.36       33.63      2.05 o 
  -4   0   6        7.13        7.78      0.75 o 
  -3   0   6      111.75      119.41      3.11 o 
  -2   0   6     1185.65     1251.63     25.69 o 
  -1   0   6       26.12       40.87      1.53 o 
   0   0   6      614.24      674.28     12.07 o 
   1   0   6       90.59      100.37      2.34 o 
   2   0   6        4.81       10.77      1.09 o 
   3   0   6       87.94       88.42      2.38 o 
   4   0   6       28.87       24.01      1.27 o 
   5   0   6        8.77       13.42      1.51 o 
   6   0   6       80.44       73.96      3.05 o 
   7   0   6        8.23       10.76      1.95 o 
  -8   1   6      123.52      122.52      5.58 o 
  -7   1   6       55.04       51.64      3.29 o 
  -6   1   6      248.99      231.79      7.79 o 
  -5   1   6       64.16       63.50      3.70 o 
  -4   1   6        0.75        1.98      0.53 o 
  -3   1   6      164.74      158.43      3.45 o 
  -2   1   6        5.63        8.28      0.84 o 
  -1   1   6     3724.08     3919.09     77.94 o 
   0   1   6      869.37     1020.34     18.01 o 
   1   1   6      186.19      218.12      4.40 o 
   2   1   6      380.06      391.99      7.52 o 
   3   1   6      109.29      106.82      2.72 o 
   4   1   6       78.85       74.63      3.30 o 
   5   1   6      141.53      140.95      4.30 o 
   6   1   6      165.27      148.67      4.69 o 
   7   1   6       56.17       62.85      3.80 o 
  -8   2   6      571.45      577.06     17.04 o 
  -7   2   6        0.06        1.34      0.79 o 
  -6   2   6       23.51       25.00      3.57 o 
  -5   2   6      246.37      209.13     14.41 o 
  -4   2   6      261.96      252.69      5.24 o 
  -3   2   6        1.94        3.74      0.85 o 
  -2   2   6      738.87      706.93     12.72 o 
  -1   2   6      775.23      773.61     13.81 o 
   0   2   6     2241.17     2377.23     41.09 o 
   1   2   6     4291.75     4633.79     79.46 o 
   2   2   6     2762.46     2961.44     51.26 o 
   3   2   6        6.76        6.44      0.76 o 
   4   2   6      261.30      226.91     14.06 o 
   5   2   6      262.28      239.57     12.86 o 
   6   2   6        6.59        9.27      1.36 o 
   7   2   6        2.00        2.54      1.13 o 
  -8   3   6        0.01        0.69      1.44 o 
  -7   3   6       75.95       81.71      4.65 o 
  -6   3   6       24.61       23.50      3.06 o 
  -5   3   6      127.50      117.76      6.27 o 
  -4   3   6      112.84       99.87      2.60 o 
  -3   3   6     1213.24     1250.95     22.17 o 
  -2   3   6        4.33        9.77      0.76 o 
  -1   3   6     1220.11     1309.97     23.00 o 
   0   3   6      259.19      246.82      4.91 o 
   1   3   6        4.12       10.57      0.91 o 
   2   3   6      163.95      206.18      4.40 o 
   3   3   6       80.05       82.84      2.35 o 
   4   3   6       44.16       30.50      2.66 o 
   5   3   6       25.56       21.79      1.90 o 
   6   3   6        2.72        3.10      1.04 o 
   7   3   6       37.29       41.60      2.52 o 
  -8   4   6       43.39       46.20      3.27 o 
  -7   4   6       31.92       38.17      2.76 o 
  -6   4   6        2.64        2.74      0.71 o 
  -5   4   6       16.08       13.58      1.05 o 
  -4   4   6       55.87       58.37      1.89 o 
  -3   4   6       35.56       34.69      1.32 o 
  -2   4   6      261.34      244.46      4.93 o 
  -1   4   6      661.99      698.37     12.64 o 
   0   4   6      298.23      338.43      6.52 o 
   1   4   6      948.47     1122.41     26.78 o 
   2   4   6        0.82        0.31      0.46 o 
   3   4   6       17.17       21.47      1.20 o 
   4   4   6      117.81      113.74      3.64 o 
   5   4   6        6.71        7.71      1.18 o 
   6   4   6       18.27       21.42      2.62 o 
  -8   5   6        3.42        3.27      1.46 o 
  -7   5   6      233.33      247.57      8.52 o 
  -6   5   6       12.72       12.67      1.51 o 
  -5   5   6      190.54      178.26     13.06 o 
  -4   5   6       18.96       19.31      1.14 o 
  -3   5   6     1447.84     1458.13     25.79 o 
  -2   5   6      318.02      354.03      6.87 o 
  -1   5   6      280.58      270.61      5.40 o 
   0   5   6      246.70      251.09      5.07 o 
   1   5   6      176.47      187.98      4.08 o 
   2   5   6      262.08      256.86      6.36 o 
   3   5   6       37.29       32.35      3.29 o 
   4   5   6      314.45      293.01      9.26 o 
   5   5   6       19.61       18.65      1.99 o 
   6   5   6        0.01        0.23      1.83 o 
  -7   6   6      100.83      114.21      5.09 o 
  -6   6   6        3.22        3.57      1.05 o 
  -5   6   6       94.07       87.61      4.38 o 
  -4   6   6      112.98      121.13      3.16 o 
  -3   6   6        0.12        0.75      0.53 o 
  -2   6   6       87.94       84.17      2.28 o 
  -1   6   6      507.43      467.50     12.76 o 
   0   6   6      440.82      475.46     10.70 o 
   1   6   6       96.61      102.14      3.25 o 
   2   6   6       29.15       27.02      1.64 o 
   3   6   6      262.32      211.31     16.09 o 
   4   6   6       42.37       38.64      2.71 o 
   5   6   6       19.64       16.16      2.06 o 
   6   6   6        7.73       12.44      2.62 o 
  -7   7   6        0.28        0.79      0.84 o 
  -6   7   6      407.92      430.83     10.35 o 
  -5   7   6      158.12      172.24      8.52 o 
  -4   7   6      839.80      832.59     24.21 o 
  -3   7   6       56.47       50.06      3.90 o 
  -2   7   6        2.79        1.63      0.48 o 
  -1   7   6      106.70      105.11      3.59 o 
   0   7   6      183.96      183.42      6.13 o 
   1   7   6       80.87       75.72      2.81 o 
   2   7   6       81.39       71.52      2.79 o 
   3   7   6       48.73       32.58      3.97 o 
   4   7   6       13.27       14.05      1.95 o 
   5   7   6      122.67      119.56      5.39 o 
  -7   8   6       24.89       24.16      2.40 o 
  -6   8   6       19.36       18.26      2.91 o 
  -5   8   6      286.95      303.70      7.75 o 
  -4   8   6      280.71      281.61      9.00 o 
  -3   8   6      785.74      788.90     17.21 o 
  -2   8   6       95.27       92.03      4.29 o 
  -1   8   6      343.75      313.11      7.76 o 
   0   8   6     1104.78     1043.70     52.04 o 
   1   8   6     1316.89     1212.58     41.28 o 
   2   8   6      550.38      518.08     12.04 o 
   3   8   6      172.28      159.81      6.22 o 
   4   8   6        0.44        1.22      1.26 o 
   5   8   6       71.80       71.72      4.19 o 
  -7   9   6       25.70       11.42      2.48 o 
  -6   9   6       63.63       66.31      3.83 o 
  -5   9   6      186.17      186.21      5.46 o 
  -4   9   6       55.06       63.60      2.69 o 
  -3   9   6      116.20      108.81      3.73 o 
  -2   9   6      454.60      439.78     10.43 o 
  -1   9   6       16.47       19.19      1.69 o 
   0   9   6      286.14      294.70      7.61 o 
   1   9   6      352.49      350.29      8.76 o 
   2   9   6      469.90      489.01     11.64 o 
   3   9   6      173.30      166.79      6.57 o 
   4   9   6       32.11       33.85      3.77 o 
  -6  10   6      137.88      151.16      6.05 o 
  -5  10   6        2.74        4.84      1.11 o 
  -4  10   6       77.60       85.42      3.30 o 
  -3  10   6       13.97       13.50      1.58 o 
  -2  10   6      157.28      158.56      4.87 o 
  -1  10   6        2.64        3.43      1.30 o 
   0  10   6      239.59      235.64      6.56 o 
   1  10   6        4.73        3.07      1.34 o 
   2  10   6      106.58      118.29      4.17 o 
   3  10   6      191.39      181.40      7.15 o 
   4  10   6      232.58      227.74      8.60 o 
  -5  11   6        6.56        6.73      1.24 o 
  -4  11   6       94.70      101.16      5.40 o 
  -3  11   6        3.14        2.19      1.47 o 
  -2  11   6       73.53       65.24      2.91 o 
  -1  11   6       53.89       51.87      2.67 o 
   0  11   6       54.49       47.04      2.55 o 
   1  11   6      206.75      205.75      6.19 o 
   2  11   6       26.80       28.44      2.08 o 
   3  11   6       38.38       41.60      4.92 o 
  -5  12   6        2.23        1.78      0.91 o 
  -4  12   6        0.37        0.96      1.05 o 
  -3  12   6       62.65       54.74      2.76 o 
  -2  12   6       19.12       18.86      1.74 o 
  -1  12   6       81.34       85.86      5.39 o 
   0  12   6       17.58       22.87      1.97 o 
   1  12   6       22.71       32.25      2.30 o 
   2  12   6       52.45       54.53      7.84 o 
  -3  13   6        8.20       16.38      1.77 o 
  -2  13   6        3.38        3.47      1.46 o 
  -1  13   6        0.85        1.49      1.16 o 
   0  13   6        1.49        3.21      1.25 o 
   0 -13   7        2.84        5.34      2.10 o 
   1 -13   7        8.03       13.40      2.14 o 
   2 -13   7       33.05       29.47      3.41 o 
  -2 -12   7       11.30       12.37      2.00 o 
  -1 -12   7       46.50       49.82      7.63 o 
   0 -12   7      105.02      109.84      5.04 o 
   1 -12   7       46.17       49.96      3.90 o 
   2 -12   7        9.72        9.11      1.39 o 
   3 -12   7      168.85      167.87      5.36 o 
   4 -12   7       78.08      105.76      4.12 o 
  -3 -11   7      328.55      367.78     11.74 o 
  -2 -11   7       31.94       37.86      2.74 o 
  -1 -11   7       28.22       30.11      2.76 o 
   0 -11   7        0.37        0.12      0.82 o 
   1 -11   7       19.81       21.18      1.67 o 
   2 -11   7      238.09      238.32      6.61 o 
   3 -11   7       60.01       67.10      3.03 o 
   4 -11   7       19.03       15.47      1.74 o 
   5 -11   7        1.42        1.02      1.02 o 
  -4 -10   7       74.82       80.91      3.49 o 
  -3 -10   7      749.67      839.61     16.12 o 
  -2 -10   7      738.22      776.91     17.13 o 
  -1 -10   7        4.54        4.06      1.02 o 
   0 -10   7      667.86      655.49     31.23 o 
   1 -10   7       35.92       34.91      1.98 o 
   2 -10   7      238.36      217.28      6.04 o 
   3 -10   7      121.64      118.88      4.09 o 
   4 -10   7      169.29      178.91      5.55 o 
   5 -10   7        3.16        3.18      1.17 o 
  -5  -9   7        0.36        0.38      0.97 o 
  -4  -9   7       99.57      111.90      6.62 o 
  -3  -9   7       60.78       71.67      3.17 o 
  -2  -9   7      205.39      218.52      5.16 o 
  -1  -9   7     1705.14     1774.53     36.46 o 
   0  -9   7       12.53       14.09      1.38 o 
   1  -9   7      125.68      119.97      3.84 o 
   2  -9   7      376.94      354.68      8.70 o 
   3  -9   7      104.77       89.51      4.11 o 
   4  -9   7        8.03        9.18      1.38 o 
   5  -9   7       61.08       63.98      3.02 o 
   6  -9   7       16.64       24.82      2.03 o 
  -5  -8   7       30.45       26.74      4.11 o 
  -4  -8   7       16.09       18.97      1.63 o 
  -3  -8   7       11.60       13.99      1.24 o 
  -2  -8   7      140.00      147.89      4.40 o 
  -1  -8   7       26.95       30.57      1.74 o 
   0  -8   7      464.36      453.18     10.38 o 
   1  -8   7      595.11      570.52     12.75 o 
   2  -8   7       94.77       81.71      3.77 o 
   3  -8   7      440.45      454.17     10.73 o 
   4  -8   7        0.17        0.21      0.73 o 
   5  -8   7       44.55       36.39      2.24 o 
   6  -8   7       14.81       12.21      1.66 o 
  -6  -7   7        3.91        2.27      1.99 o 
  -5  -7   7       34.43       30.36      4.60 o 
  -4  -7   7        3.95        3.10      0.92 o 
  -3  -7   7       27.91       26.47      1.45 o 
  -2  -7   7       34.09       34.35      1.58 o 
  -1  -7   7        6.38        6.75      0.86 o 
   0  -7   7      228.31      218.51      5.59 o 
   1  -7   7      182.41      176.75      5.78 o 
   2  -7   7     1051.80     1018.28     21.55 o 
   3  -7   7     1146.88     1162.13     24.53 o 
   4  -7   7      198.13      193.06      5.57 o 
   5  -7   7      236.93      221.06      6.31 o 
   6  -7   7       37.30       25.38      4.49 o 
  -6  -6   7      119.25      116.08      7.56 o 
  -5  -6   7       28.01       22.65      2.77 o 
  -4  -6   7      116.92      135.61      5.36 o 
  -3  -6   7        4.84        5.57      0.85 o 
  -2  -6   7        1.94        2.33      0.65 o 
  -1  -6   7      460.19      461.10      8.93 o 
   0  -6   7        5.71        3.88      0.65 o 
   1  -6   7      220.99      221.98      5.64 o 
   2  -6   7       45.36       40.52      1.96 o 
   3  -6   7      186.46      196.94      6.16 o 
   4  -6   7     1379.58     1395.89     29.22 o 
   5  -6   7       66.16       75.20      3.10 o 
   6  -6   7        7.86       10.02      1.84 o 
   7  -6   7      124.47      123.76      5.74 o 
  -6  -5   7        0.53        2.59      1.29 o 
  -5  -5   7        9.09        9.10      1.31 o 
  -4  -5   7      334.00      330.94      8.05 o 
  -3  -5   7      127.43      136.68      3.82 o 
  -2  -5   7      760.29      744.20     13.74 o 
  -1  -5   7      410.92      398.16      7.72 o 
   0  -5   7      269.11      271.20      6.82 o 
   1  -5   7      465.95      435.26      9.74 o 
   2  -5   7      595.87      604.75     13.24 o 
   3  -5   7       50.64       40.79      2.02 o 
   4  -5   7        0.35       -0.62      0.62 o 
   5  -5   7      116.12      115.63      8.60 o 
   6  -5   7       35.23       33.36      2.76 o 
   7  -5   7      157.49      171.35      6.99 o 
  -7  -4   7       71.11       66.94      4.07 o 
  -6  -4   7        2.52        1.46      1.22 o 
  -5  -4   7        5.40        5.44      1.06 o 
  -4  -4   7      159.29      151.37      4.34 o 
  -3  -4   7       11.76       12.97      1.01 o 
  -2  -4   7     4389.55     4793.32    121.52 o 
  -1  -4   7      591.40      664.91     12.20 o 
   0  -4   7      111.45      105.72      2.56 o 
   1  -4   7      229.16      218.73      4.54 o 
   2  -4   7      956.70      989.65     20.65 o 
   3  -4   7      278.45      274.20      6.79 o 
   4  -4   7        3.61        6.03      1.07 o 
   5  -4   7        8.06        9.24      1.28 o 
   6  -4   7       79.64       80.02      4.18 o 
   7  -4   7       14.96       18.38      2.41 o 
  -7  -3   7        5.37        6.02      1.76 o 
  -6  -3   7       86.24       79.64      4.11 o 
  -5  -3   7       32.40       29.29      3.48 o 
  -4  -3   7      112.35      112.85      3.49 o 
  -3  -3   7      318.95      319.60      6.45 o 
  -2  -3   7     1639.17     1786.12     31.31 o 
  -1  -3   7       94.39       79.28      2.07 o 
   0  -3   7      518.53      557.14     11.87 o 
   1  -3   7      127.66      134.05      3.02 o 
   2  -3   7       24.40       29.38      1.13 o 
   3  -3   7       56.74       51.13      1.66 o 
   4  -3   7      847.83      870.86     37.80 o 
   5  -3   7       96.22       85.81      7.49 o 
   6  -3   7      158.73      166.74      6.48 o 
   7  -3   7       48.03       55.26      3.67 o 
  -7  -2   7       57.99       56.86      3.65 o 
  -6  -2   7      135.22      130.89      5.46 o 
  -5  -2   7       16.91       15.10      1.37 o 
  -4  -2   7      206.66      195.51      5.16 o 
  -3  -2   7      385.46      362.52      7.90 o 
  -2  -2   7     3314.52     3491.75     68.03 o 
  -1  -2   7      505.87      538.97      9.93 o 
   0  -2   7     1213.10     1401.10     24.60 o 
   1  -2   7      456.80      477.83      8.92 o 
   2  -2   7       14.09       14.29      0.89 o 
   3  -2   7      472.97      462.65      8.91 o 
   4  -2   7        2.48        2.08      0.63 o 
   5  -2   7      262.92      258.14      8.43 o 
   6  -2   7      201.09      236.28      8.28 o 
   7  -2   7        3.95        5.00      1.67 o 
  -7  -1   7        6.03        9.23      1.84 o 
  -6  -1   7      140.01      132.92      5.47 o 
  -5  -1   7       24.89       23.92      3.72 o 
  -4  -1   7       42.17       31.44      2.74 o 
  -3  -1   7      175.82      159.65      3.54 o 
  -2  -1   7     3336.19     3328.48     58.63 o 
  -1  -1   7     1042.21     1073.91     22.13 o 
   0  -1   7      235.47      225.13      4.72 o 
   1  -1   7      590.88      653.06     11.90 o 
   2  -1   7      957.90     1023.86     18.35 o 
   3  -1   7       20.79       25.63      1.24 o 
   4  -1   7        0.01        0.33      0.59 o 
   5  -1   7      125.74      119.17      3.81 o 
   6  -1   7      236.23      256.20      8.76 o 
   7  -1   7      254.97      266.81      9.43 o 
  -7   0   7      172.28      159.88      8.15 o 
  -6   0   7        4.60        3.35      1.24 o 
  -5   0   7        2.82        3.31      0.66 o 
  -4   0   7       97.91       93.35      3.00 o 
  -3   0   7     1206.22     1148.26     20.43 o 
  -2   0   7      375.03      347.71      7.92 o 
  -1   0   7      294.80      282.93      6.54 o 
   0   0   7        4.19        1.20      0.36 o 
   1   0   7      566.56      596.54     10.95 o 
   2   0   7      615.32      642.68     11.84 o 
   3   0   7       18.91       25.08      1.27 o 
   4   0   7        8.07       10.33      1.03 o 
   5   0   7        2.28        1.11      0.82 o 
   6   0   7       25.31       32.05      2.68 o 
   7   0   7      259.80      254.47      9.07 o 
  -8   1   7       32.44       31.60      3.25 o 
  -7   1   7        2.15        2.62      1.18 o 
  -6   1   7      431.86      382.36     11.60 o 
  -5   1   7        0.16        0.32      0.50 o 
  -4   1   7        9.14        7.60      0.76 o 
  -3   1   7      228.46      220.56      4.96 o 
  -2   1   7      316.02      313.18      7.38 o 
  -1   1   7       19.28       21.05      1.18 o 
   0   1   7      805.64      840.68     15.02 o 
   1   1   7      288.74      298.13      5.87 o 
   2   1   7      366.73      369.17      7.21 o 
   3   1   7       57.33       61.63      1.99 o 
   4   1   7       63.18       50.43      2.87 o 
   5   1   7        8.39        3.72      0.99 o 
   6   1   7       28.61       39.63      2.32 o 
   7   1   7       11.68       10.11      2.05 o 
  -8   2   7        9.76       11.81      2.13 o 
  -7   2   7       26.14       22.72      2.33 o 
  -6   2   7        0.65        0.09      1.04 o 
  -5   2   7       76.31       66.12      5.10 o 
  -4   2   7      101.51      104.75      3.26 o 
  -3   2   7      757.48      785.76     18.68 o 
  -2   2   7      161.67      155.06      4.22 o 
  -1   2   7      669.14      734.19     13.22 o 
   0   2   7      120.61      127.68      2.89 o 
   1   2   7       17.92       22.54      1.06 o 
   2   2   7       96.61       89.28      2.40 o 
   3   2   7       41.63       43.70      1.68 o 
   4   2   7        3.51        1.95      0.68 o 
   5   2   7      222.96      213.11      5.90 o 
   6   2   7      153.01      155.70      4.94 o 
  -8   3   7       78.87       86.36      4.55 o 
  -7   3   7       23.06       22.82      2.34 o 
  -6   3   7       22.47       22.75      2.09 o 
  -5   3   7       24.65       24.65      3.39 o 
  -4   3   7       26.03       32.87      1.70 o 
  -3   3   7      224.34      213.70      4.50 o 
  -2   3   7      431.79      415.80      7.87 o 
  -1   3   7      407.94      494.68      9.19 o 
   0   3   7       98.59       99.68      2.45 o 
   1   3   7        2.84        0.95      0.74 o 
   2   3   7      351.40      371.00      9.07 o 
   3   3   7       88.99       86.56      2.49 o 
   4   3   7       29.41       31.37      2.52 o 
   5   3   7       61.23       54.50      2.51 o 
   6   3   7        8.85        9.72      1.48 o 
  -7   4   7       57.29       59.24      3.52 o 
  -6   4   7        1.82        2.56      0.82 o 
  -5   4   7        4.71        6.37      0.83 o 
  -4   4   7       59.76       54.56      4.50 o 
  -3   4   7      258.38      284.85      5.86 o 
  -2   4   7      214.30      220.03      4.56 o 
  -1   4   7      245.10      247.36      5.01 o 
   0   4   7       23.76       18.44      0.97 o 
   1   4   7       71.26       56.93      1.78 o 
   2   4   7       81.83       79.86      2.29 o 
   3   4   7      238.78      223.63      4.96 o 
   4   4   7       97.73       82.48      4.86 o 
   5   4   7        0.12        0.82      0.79 o 
   6   4   7       16.73       18.84      2.59 o 
  -7   5   7       62.64       73.33      3.96 o 
  -6   5   7        1.55        2.08      0.96 o 
  -5   5   7        6.34        7.12      0.96 o 
  -4   5   7       40.15       37.84      1.93 o 
  -3   5   7      121.58      110.89      2.80 o 
  -2   5   7       30.56       34.23      1.32 o 
  -1   5   7      964.54     1065.19     19.05 o 
   0   5   7       14.20        9.01      0.81 o 
   1   5   7       51.23       47.01      3.07 o 
   2   5   7      138.06      133.72      3.96 o 
   3   5   7      107.69      101.65      4.60 o 
   4   5   7        5.61        6.60      1.54 o 
   5   5   7       16.55       14.23      1.94 o 
   6   5   7       12.66       16.99      2.35 o 
  -7   6   7      909.70      991.38     26.73 o 
  -6   6   7       45.55       44.80      2.29 o 
  -5   6   7       36.89       32.75      3.03 o 
  -4   6   7      141.54      138.03      3.46 o 
  -3   6   7      719.68      740.79     13.70 o 
  -2   6   7      417.68      424.74      9.66 o 
  -1   6   7      500.35      499.11     11.17 o 
   0   6   7        4.94        4.57      0.88 o 
   1   6   7       19.29       24.28      1.56 o 
   2   6   7      163.86      153.54      5.38 o 
   3   6   7      120.49      105.11      4.46 o 
   4   6   7       15.26       12.62      2.05 o 
   5   6   7       58.07       65.01      3.81 o 
  -7   7   7       19.68       24.19      3.41 o 
  -6   7   7       13.75       16.63      1.54 o 
  -5   7   7      598.61      614.42     11.92 o 
  -4   7   7      254.14      251.71      6.44 o 
  -3   7   7        0.12        0.74      0.61 o 
  -2   7   7       60.93       52.30      3.09 o 
  -1   7   7     1179.83     1085.43     43.39 o 
   0   7   7     1321.06     1314.11     27.57 o 
   1   7   7       83.66       83.64      3.09 o 
   2   7   7       82.96       72.65      2.87 o 
   3   7   7      100.93       96.53      4.37 o 
   4   7   7        0.77        1.23      1.10 o 
   5   7   7      188.30      185.08      7.24 o 
  -7   8   7      347.28      341.34     31.17 o 
  -6   8   7       69.28       76.96      5.12 o 
  -4   8   7       80.97       85.83      3.17 o 
  -3   8   7      569.26      547.16     12.50 o 
  -2   8   7       31.21       28.80      1.79 o 
  -1   8   7       64.56       59.30      3.04 o 
   0   8   7      292.39      285.41      7.29 o 
   1   8   7     1367.48     1348.32     28.53 o 
   2   8   7     1022.86     1006.11     21.83 o 
   3   8   7       48.73       40.12      2.85 o 
   4   8   7        3.12        5.10      1.50 o 
  -6   9   7       93.28      100.75     13.77 o 
  -5   9   7      230.55      247.36      7.08 o 
  -4   9   7       54.15       45.85      3.75 o 
  -3   9   7      438.60      428.23     10.28 o 
  -2   9   7        7.74        8.88      1.31 o 
  -1   9   7      224.65      217.95      6.05 o 
   0   9   7       67.80       71.13      2.92 o 
   1   9   7       60.71       55.90      2.62 o 
   2   9   7      151.71      144.30      7.54 o 
   3   9   7       41.72       41.50      3.07 o 
   4   9   7        2.29        1.77      1.72 o 
  -6  10   7       31.56       29.02      3.79 o 
  -5  10   7        0.34        1.78      0.93 o 
  -4  10   7      371.01      366.81      9.25 o 
  -3  10   7      612.12      605.31     14.00 o 
  -2  10   7       82.54       84.32      3.30 o 
  -1  10   7      125.56      116.05      4.02 o 
   0  10   7       33.41       37.68      2.76 o 
   1  10   7       53.51       54.95      2.68 o 
   2  10   7        0.07        1.29      0.97 o 
   3  10   7       33.11       33.08      2.91 o 
  -5  11   7       87.31       91.60      3.65 o 
  -4  11   7       26.73       30.07      2.09 o 
  -3  11   7      143.56      137.36      4.59 o 
  -2  11   7        1.62        1.39      0.95 o 
  -1  11   7       85.21       87.53      3.53 o 
   0  11   7      135.07      160.59      6.41 o 
   1  11   7      555.89      588.97     13.99 o 
   2  11   7        3.54        4.81      1.22 o 
  -4  12   7       70.35       85.30      3.57 o 
  -3  12   7       62.92       68.88      3.14 o 
  -2  12   7       19.24       26.83      2.05 o 
  -1  12   7       47.09       62.24      3.20 o 
   0  12   7       38.22       49.14      3.41 o 
   1  12   7       72.65       80.45      3.53 o 
  -3  13   7        0.00       -0.43      1.00 o 
  -2  13   7        1.73        4.04      1.26 o 
  -1  13   7      155.63      173.81      5.76 o 
  -2 -12   8        4.69        9.19      1.80 o 
  -1 -12   8        7.57       11.94      3.70 o 
   0 -12   8        3.74        5.60      1.47 o 
   1 -12   8        0.09        1.84      0.91 o 
   2 -12   8      284.36      281.15      7.71 o 
   3 -12   8        5.51        7.50      1.35 o 
  -3 -11   8      179.82      133.99      8.92 o 
  -2 -11   8       54.46       51.81      2.60 o 
  -1 -11   8       21.52       24.04      2.02 o 
   0 -11   8       59.10       62.72      2.80 o 
   1 -11   8      119.41      115.58      4.05 o 
   2 -11   8       40.77       34.83      2.17 o 
   3 -11   8       34.01       38.67      2.30 o 
   4 -11   8       10.02       11.14      1.57 o 
  -4 -10   8      236.02      263.89      9.15 o 
  -3 -10   8      158.87      172.60      5.31 o 
  -2 -10   8      250.66      273.27      7.23 o 
  -1 -10   8        7.00        9.66      1.29 o 
   0 -10   8      351.15      367.01      9.03 o 
   1 -10   8      164.22      146.39      4.57 o 
   2 -10   8      513.31      503.69     11.86 o 
   3 -10   8       26.96       28.53      2.01 o 
   4 -10   8      136.59      132.28      4.64 o 
   5 -10   8       12.21       12.88      1.74 o 
  -4  -9   8       76.09       82.25      5.12 o 
  -3  -9   8        0.05        1.55      0.74 o 
  -2  -9   8      139.68      139.64      7.09 o 
  -1  -9   8     1083.07     1088.08     23.10 o 
   0  -9   8      256.43      243.62      6.39 o 
   1  -9   8        6.87        7.94      1.16 o 
   2  -9   8        0.47        0.61      0.92 o 
   3  -9   8       18.56       17.61      2.07 o 
   4  -9   8       12.67       12.20      1.56 o 
   5  -9   8        1.76        2.33      1.06 o 
  -5  -8   8        3.61        1.80      1.39 o 
  -4  -8   8       66.66       71.39      5.80 o 
  -3  -8   8       10.67        8.53      1.03 o 
  -2  -8   8        0.13        0.47      0.63 o 
  -1  -8   8      114.41      114.07      3.66 o 
   0  -8   8      301.31      303.28     10.05 o 
   1  -8   8     1059.91     1030.99     21.86 o 
   2  -8   8       68.23       65.59      2.72 o 
   3  -8   8       86.85       84.86      3.25 o 
   4  -8   8      157.18      161.85      5.06 o 
   5  -8   8       91.53       85.23      3.52 o 
   6  -8   8       73.12       71.21      3.31 o 
  -5  -7   8        1.35        1.31      1.29 o 
  -4  -7   8       96.57      108.48      4.82 o 
  -3  -7   8      195.48      191.02      5.36 o 
  -2  -7   8        0.23        1.25      0.65 o 
  -1  -7   8      202.39      169.52     11.86 o 
   0  -7   8      172.11      149.77      4.27 o 
   1  -7   8        9.84        7.71      1.10 o 
   2  -7   8       48.82       53.17      2.39 o 
   3  -7   8        0.94       -0.58      0.66 o 
   4  -7   8       50.56       57.77      3.12 o 
   5  -7   8        6.25       10.05      1.48 o 
   6  -7   8       27.51       23.13      4.15 o 
  -6  -6   8       18.47       17.79      2.33 o 
  -5  -6   8        4.57        5.81      1.52 o 
  -4  -6   8       22.00       24.95      2.57 o 
  -3  -6   8      114.55      113.10      3.66 o 
  -2  -6   8        0.00        0.39      0.55 o 
  -1  -6   8       93.63       95.74      2.64 o 
   0  -6   8      745.85      708.55     15.24 o 
   1  -6   8      480.20      457.86     21.46 o 
   2  -6   8       37.01       37.95      2.49 o 
   3  -6   8      108.32      103.12      3.84 o 
   4  -6   8       67.48       67.58      3.12 o 
   5  -6   8      177.57      179.94      5.48 o 
   6  -6   8       54.39       53.60      3.79 o 
  -6  -5   8       35.33       35.19      2.90 o 
  -5  -5   8        4.14        3.76      1.35 o 
  -4  -5   8      860.29      903.03     19.50 o 
  -3  -5   8      188.64      168.95      7.94 o 
  -2  -5   8        0.24        1.69      0.59 o 
  -1  -5   8      254.96      246.73      5.20 o 
   0  -5   8      972.42      906.17     18.30 o 
   1  -5   8       45.38       32.34      2.72 o 
   2  -5   8      172.84      155.25      4.41 o 
   3  -5   8        7.82        9.91      1.22 o 
   4  -5   8     1423.77     1487.61     31.06 o 
   5  -5   8       50.93       55.67      4.16 o 
   6  -5   8       64.31       61.99      7.18 o 
  -7  -4   8       13.93       17.45      2.30 o 
  -6  -4   8       35.63       30.84      2.68 o 
  -5  -4   8        0.01       -0.05      1.02 o 
  -4  -4   8       30.80       32.83      2.40 o 
  -3  -4   8        4.40        3.20      0.68 o 
  -2  -4   8      304.91      325.35      7.71 o 
  -1  -4   8        0.00        0.66      0.55 o 
   0  -4   8       28.94       37.64      1.38 o 
   1  -4   8        3.13        2.23      0.50 o 
   2  -4   8      151.18      147.62      4.20 o 
   3  -4   8        4.75        5.76      1.00 o 
   4  -4   8      187.56      175.98      5.08 o 
   5  -4   8      225.46      222.19      7.05 o 
   6  -4   8       44.72       53.11      3.43 o 
  -7  -3   8       35.88       36.73      3.06 o 
  -6  -3   8       85.82       90.73      4.50 o 
  -5  -3   8      241.26      231.65      7.95 o 
  -4  -3   8       28.92       32.77      1.81 o 
  -3  -3   8        8.66       10.00      1.25 o 
  -2  -3   8     1952.79     2014.75     50.59 o 
  -1  -3   8        5.55        7.94      2.09 o 
   0  -3   8       12.14       12.15      0.82 o 
   1  -3   8      183.00      169.72      3.72 o 
   2  -3   8      146.60      142.69      3.32 o 
   3  -3   8       41.16       50.52      2.65 o 
   4  -3   8        0.25        0.26      0.74 o 
   5  -3   8      123.04      114.18     11.08 o 
   6  -3   8      134.77      147.94      6.09 o 
   7  -3   8       75.20       88.62      4.79 o 
  -7  -2   8       29.48       31.37      2.84 o 
  -6  -2   8       23.67       26.49      2.42 o 
  -5  -2   8       40.10       35.58      2.57 o 
  -4  -2   8       17.82       17.31      1.39 o 
  -3  -2   8        7.61        7.78      0.75 o 
  -2  -2   8      856.51      859.00     35.52 o 
  -1  -2   8       22.44       22.03      0.95 o 
   0  -2   8       20.80       21.93      2.17 o 
   1  -2   8      318.70      338.80      6.65 o 
   2  -2   8      255.11      257.00      5.32 o 
   3  -2   8      149.41      156.85      3.71 o 
   4  -2   8       67.45       68.80      2.76 o 
   5  -2   8      406.15      421.42     12.53 o 
   6  -2   8      193.95      197.43      7.40 o 
   7  -2   8       25.68       24.48      3.86 o 
  -7  -1   8        0.14        1.02      1.27 o 
  -6  -1   8       11.03       12.51      1.92 o 
  -5  -1   8        5.87        6.62      1.38 o 
  -4  -1   8       19.36       20.30      1.41 o 
  -3  -1   8      166.41      161.60      4.43 o 
  -2  -1   8     1724.97     1782.79     36.33 o 
  -1  -1   8      526.29      532.36     11.61 o 
   0  -1   8      173.99      171.68      3.68 o 
   1  -1   8      446.93      465.22      8.82 o 
   2  -1   8      149.27      141.99      3.34 o 
   3  -1   8     1025.36     1057.15     19.14 o 
   4  -1   8       53.60       49.09      1.88 o 
   5  -1   8      180.73      173.31      6.38 o 
   6  -1   8      605.42      667.45     18.87 o 
   7  -1   8      503.86      561.39     16.80 o 
  -7   0   8      122.47      109.68      5.14 o 
  -6   0   8      109.59      109.63      4.84 o 
  -5   0   8      890.18      894.23     19.28 o 
  -4   0   8       70.41       65.15      2.50 o 
  -3   0   8       75.32       76.21      2.66 o 
  -2   0   8      792.69      814.75     17.25 o 
  -1   0   8       21.39       19.17      1.22 o 
   0   0   8        1.12       -0.01      0.31 o 
   1   0   8      909.88      957.55     17.21 o 
   2   0   8        2.65        2.59      0.59 o 
   3   0   8      487.12      506.25      9.79 o 
   4   0   8       47.12       47.06      1.88 o 
   5   0   8      572.77      587.34     13.36 o 
   6   0   8        8.59       15.84      2.21 o 
  -7   1   8        5.82        4.50      1.45 o 
  -6   1   8        2.97        1.42      1.06 o 
  -5   1   8      376.22      370.59      8.89 o 
  -4   1   8      441.47      400.60     13.56 o 
  -3   1   8     1254.69     1283.45     26.60 o 
  -2   1   8     1473.53     1570.37     32.11 o 
  -1   1   8      173.90      161.28      4.87 o 
   0   1   8        6.50        4.44      0.55 o 
   1   1   8      234.87      219.83      4.62 o 
   2   1   8       40.83       45.63      1.65 o 
   3   1   8      524.83      517.32      9.98 o 
   4   1   8        6.96        7.62      0.94 o 
   5   1   8      426.58      423.15     10.14 o 
   6   1   8        0.07        1.31      1.25 o 
  -7   2   8      115.07       99.73      4.76 o 
  -6   2   8       57.44       55.15      3.20 o 
  -5   2   8      506.36      478.42     11.03 o 
  -4   2   8      114.59      111.18      5.77 o 
  -3   2   8       13.10       14.94      0.87 o 
  -2   2   8      386.94      387.81      8.83 o 
  -1   2   8     1201.39     1292.67     22.84 o 
   0   2   8      267.47      299.03      5.93 o 
   1   2   8       10.93        7.48      0.79 o 
   2   2   8       52.65       55.90      1.85 o 
   3   2   8      490.05      512.37      9.96 o 
   4   2   8       55.10       59.02      4.44 o 
   5   2   8      364.05      348.53      8.70 o 
   6   2   8        7.47       11.76      1.59 o 
  -7   3   8       95.47       93.49      4.64 o 
  -6   3   8        3.76        4.67      1.32 o 
  -5   3   8      590.65      609.58     16.27 o 
  -4   3   8      150.11      149.04      4.30 o 
  -3   3   8      789.42      788.16     14.37 o 
  -2   3   8       13.42        7.50      0.66 o 
  -1   3   8      126.45      118.70      2.79 o 
   0   3   8      217.99      250.41      5.15 o 
   1   3   8       72.94       70.15      2.08 o 
   2   3   8       70.21       64.05      2.04 o 
   3   3   8      146.63      139.25      3.53 o 
   4   3   8      322.23      280.60     14.57 o 
   5   3   8       41.09       44.45      2.32 o 
   6   3   8      312.30      318.30      8.46 o 
  -7   4   8       34.29       40.39      2.93 o 
  -6   4   8       26.34       27.39      2.33 o 
  -5   4   8        8.94       11.33      1.26 o 
  -4   4   8      246.51      234.18      5.21 o 
  -3   4   8       16.26       11.06      0.87 o 
  -2   4   8      274.63      283.91      5.74 o 
  -1   4   8      140.14      118.13      2.85 o 
   0   4   8        2.95        4.97      0.65 o 
   1   4   8      264.09      257.74      8.36 o 
   2   4   8       63.08       61.91      2.06 o 
   3   4   8      569.37      494.95     33.05 o 
   4   4   8        0.16        1.06      0.89 o 
   5   4   8       76.80       69.28      3.81 o 
   6   4   8      191.20      182.04      7.12 o 
  -7   5   8        7.84        5.86      1.59 o 
  -6   5   8       56.72       55.79      2.55 o 
  -5   5   8      327.37      324.82     21.26 o 
  -4   5   8       78.08       82.40      2.42 o 
  -3   5   8       37.73       35.93      1.45 o 
  -2   5   8       22.10       22.36      1.14 o 
  -1   5   8        5.42        5.94      0.72 o 
   0   5   8       40.72       38.59      2.81 o 
   1   5   8      231.01      228.69      6.08 o 
   2   5   8       93.99       89.52      2.59 o 
   3   5   8       99.49       84.64      3.08 o 
   4   5   8        0.18       -0.04      0.99 o 
   5   5   8       19.40       19.96      2.28 o 
  -7   6   8        2.90        3.33      1.44 o 
  -6   6   8       43.35       45.46      2.31 o 
  -5   6   8       69.39       73.70      2.91 o 
  -4   6   8       12.49       15.01      1.11 o 
  -3   6   8       85.56       82.85      2.84 o 
  -2   6   8       77.49       54.16      4.47 o 
  -1   6   8        8.99        6.55      0.74 o 
   0   6   8       67.98       72.83      2.70 o 
   1   6   8        2.23        1.28      0.80 o 
   2   6   8      337.61      318.32      8.48 o 
   3   6   8       30.60       28.93      2.03 o 
   4   6   8        7.55        5.87      1.81 o 
   5   6   8        9.33       10.70      2.00 o 
  -7   7   8       36.45       41.75      4.22 o 
  -6   7   8      231.22      235.93      6.58 o 
  -5   7   8       14.83       15.53      1.41 o 
  -4   7   8      511.42      511.73     11.71 o 
  -3   7   8      928.52      931.84     20.00 o 
  -2   7   8      505.26      497.69     11.36 o 
  -1   7   8      113.65      110.83      3.60 o 
   0   7   8        8.31        8.04      1.21 o 
   1   7   8      126.53      122.58      3.94 o 
   2   7   8      264.75      246.09      6.57 o 
   3   7   8      298.53      281.33      9.25 o 
   4   7   8       26.72       25.76      2.47 o 
   5   7   8        1.37        3.77      2.17 o 
  -6   8   8      304.77      312.92     10.22 o 
  -5   8   8      357.62      367.75     11.41 o 
  -4   8   8      278.33      296.60      7.54 o 
  -3   8   8      905.52      926.62     20.06 o 
  -2   8   8     1592.96     1641.79     34.23 o 
  -1   8   8     2097.68     2112.99     43.58 o 
   0   8   8      394.23      378.28     11.05 o 
   1   8   8       15.51       16.05      1.54 o 
   2   8   8      131.81      127.60      6.20 o 
   3   8   8       15.55       19.53      2.18 o 
   4   8   8       83.94       81.94      4.38 o 
  -6   9   8        6.56        7.77      1.68 o 
  -5   9   8       42.38       38.99      2.90 o 
  -4   9   8      101.70       93.73      3.45 o 
  -3   9   8      363.46      354.34      8.81 o 
  -2   9   8      501.87      519.57     12.13 o 
  -1   9   8       36.66       36.54      2.14 o 
   0   9   8      696.86      699.36     26.50 o 
   1   9   8        0.55        1.48      0.92 o 
   2   9   8       38.91       35.67      2.15 o 
   3   9   8        0.24        0.37      1.56 o 
  -5  10   8      334.31      349.44     11.25 o 
  -4  10   8       39.71       44.66      2.78 o 
  -3  10   8       13.32       15.81      1.91 o 
  -2  10   8        8.29        9.60      1.35 o 
  -1  10   8       82.98       81.32      5.00 o 
   0  10   8       18.28       17.59      1.66 o 
   1  10   8       63.09       58.11      4.41 o 
   2  10   8       62.17       60.09      2.88 o 
   3  10   8       18.55       18.40      2.38 o 
  -5  11   8        9.67       13.23      3.16 o 
  -4  11   8       90.69      114.71      4.17 o 
  -3  11   8        4.75        5.64      1.19 o 
  -2  11   8        1.03        1.45      1.21 o 
  -1  11   8      247.91      268.41      7.44 o 
   0  11   8       32.74       36.44      2.29 o 
   1  11   8       65.82       73.76      3.31 o 
   2  11   8       12.29       13.83      1.89 o 
  -4  12   8        0.50        0.77      1.34 o 
  -3  12   8       12.28       15.47      2.71 o 
  -2  12   8       36.52       37.93      2.89 o 
  -1  12   8       10.17       15.63      1.75 o 
   0  12   8        0.39        1.95      1.11 o 
   1  12   8       74.30       91.01      3.89 o 
  -1 -12   9      187.64      188.42      7.20 o 
   0 -12   9      147.97      146.36      4.85 o 
   1 -12   9       50.45       46.28      2.50 o 
   2 -12   9        2.66        1.51      0.97 o 
  -2 -11   9       62.89       56.27      8.55 o 
  -1 -11   9      149.85      146.93      5.95 o 
   0 -11   9        9.83        9.37      1.38 o 
   1 -11   9        0.03        0.21      0.83 o 
   2 -11   9       29.07       33.86      2.20 o 
   3 -11   9        2.25        1.87      1.02 o 
  -3 -10   9      159.15      171.41      6.51 o 
  -2 -10   9      129.04      141.39      5.63 o 
  -1 -10   9       77.66       70.70      3.24 o 
   0 -10   9        0.22        0.88      0.75 o 
   1 -10   9       51.02       45.33      2.35 o 
   2 -10   9      104.51      111.06      3.98 o 
   3 -10   9       88.95      102.75      3.91 o 
   4 -10   9        1.97        2.94      1.15 o 
  -4  -9   9       74.58       82.82      4.37 o 
  -3  -9   9      778.53      821.83     18.30 o 
  -2  -9   9        0.17        1.68      0.66 o 
  -1  -9   9      150.15      143.61     12.06 o 
   0  -9   9      172.40      166.54      5.40 o 
   1  -9   9      194.16      163.80      4.88 o 
   2  -9   9       17.55       14.34      1.45 o 
   3  -9   9        4.22        4.14      1.45 o 
   4  -9   9       37.13       37.24      2.32 o 
   5  -9   9       40.91       52.45      2.86 o 
  -5  -8   9        2.21        1.45      1.48 o 
  -4  -8   9      101.86      103.64      4.90 o 
  -3  -8   9      227.03      254.74      6.85 o 
  -2  -8   9      980.90     1002.95     26.33 o 
  -1  -8   9      289.21      271.37      9.16 o 
   0  -8   9      102.63      104.76      3.49 o 
   1  -8   9       70.24       60.14      2.54 o 
   2  -8   9        0.00        2.56      1.32 o 
   3  -8   9      633.58      559.43     13.05 o 
   4  -8   9      100.66       95.04      3.71 o 
   5  -8   9        6.55       11.90      1.63 o 
  -5  -7   9      194.09      204.09      7.71 o 
  -4  -7   9       43.35       41.49      2.95 o 
  -3  -7   9       79.44       75.56      2.93 o 
  -2  -7   9        3.20        3.86      0.89 o 
  -1  -7   9      149.57      109.06      3.99 o 
   0  -7   9      214.45      194.09      5.24 o 
   1  -7   9        1.32        3.01      0.84 o 
   2  -7   9      123.20      110.38      4.83 o 
   3  -7   9      129.11      109.38      3.82 o 
   4  -7   9     1130.36     1058.69     22.95 o 
   5  -7   9      212.75      186.59      8.51 o 
   6  -7   9      175.11      181.95      7.29 o 
  -6  -6   9        0.72        3.11      1.76 o 
  -5  -6   9       17.16       18.91      2.30 o 
  -4  -6   9       16.41       19.50      1.64 o 
  -3  -6   9      114.37      122.52      3.96 o 
  -2  -6   9      199.79      185.39     10.22 o 
  -1  -6   9       19.08       15.93      1.34 o 
   0  -6   9       56.61       42.24      3.49 o 
   1  -6   9       22.14       18.47      1.43 o 
   2  -6   9        0.26        1.68      0.82 o 
   3  -6   9      285.13      269.14      7.06 o 
   4  -6   9       92.56       96.78      3.60 o 
   5  -6   9       19.79       21.65      1.83 o 
   6  -6   9       33.21       31.66      2.84 o 
  -6  -5   9      347.41      337.10     11.22 o 
  -5  -5   9      279.25      278.90     12.62 o 
  -4  -5   9      156.39      148.34      4.65 o 
  -3  -5   9      175.82      160.27      4.66 o 
  -2  -5   9      106.92      110.56      7.42 o 
  -1  -5   9       16.88       16.09      2.19 o 
   0  -5   9       40.26       36.21      3.82 o 
   1  -5   9       14.00       17.97      1.36 o 
   2  -5   9      501.72      487.97     11.12 o 
   3  -5   9       19.21       20.89      1.60 o 
   4  -5   9      153.05      146.25      4.64 o 
   5  -5   9        0.44        0.90      0.88 o 
   6  -5   9       14.86       11.57      2.12 o 
  -6  -4   9       42.60       34.60      2.90 o 
  -5  -4   9       12.45       12.64      1.84 o 
  -4  -4   9      445.92      449.13     10.57 o 
  -3  -4   9      542.30      527.04     21.94 o 
  -2  -4   9      288.85      283.22     14.31 o 
  -1  -4   9       82.04       74.95      3.44 o 
   0  -4   9      521.28      507.30     12.26 o 
   1  -4   9      732.70      729.00     15.62 o 
   2  -4   9     1507.08     1463.67     40.25 o 
   3  -4   9       10.61       14.00      1.33 o 
   4  -4   9        1.63        2.03      0.86 o 
   5  -4   9       11.91       15.37      1.92 o 
   6  -4   9        0.21        2.34      2.21 o 
  -7  -3   9       54.70       65.52      4.04 o 
  -6  -3   9        2.49        3.98      1.92 o 
  -5  -3   9      260.67      263.57      8.89 o 
  -4  -3   9      797.06      821.44     17.88 o 
  -3  -3   9      732.49      740.93     16.15 o 
  -2  -3   9       94.44      103.93      3.34 o 
  -1  -3   9      449.68      440.41      9.99 o 
   0  -3   9      231.71      218.96     10.86 o 
   1  -3   9        0.91        1.47      0.49 o 
   2  -3   9       10.76       11.46      0.92 o 
   3  -3   9       44.61       44.17      2.46 o 
   4  -3   9       87.99       85.74      3.25 o 
   5  -3   9        0.77        0.09      0.77 o 
   6  -3   9       44.59       42.81      4.54 o 
  -7  -2   9       56.48       56.14      3.76 o 
  -6  -2   9       70.84       72.10      3.97 o 
  -5  -2   9       97.05      103.40      4.66 o 
  -4  -2   9        7.54        7.88      1.13 o 
  -3  -2   9       72.18       71.27      4.48 o 
  -2  -2   9       58.56       53.59      2.21 o 
  -1  -2   9      127.71      129.43      3.74 o 
   0  -2   9      229.90      218.47      4.59 o 
   1  -2   9       20.52       18.69      1.06 o 
   2  -2   9        1.19        1.84      0.57 o 
   3  -2   9      840.08      833.94     15.44 o 
   4  -2   9      242.13      247.62      6.58 o 
   5  -2   9       15.79       11.89      2.27 o 
   6  -2   9        1.77        3.82      1.58 o 
  -7  -1   9        4.76        3.49      1.61 o 
  -6  -1   9       29.61       29.97      2.54 o 
  -5  -1   9       44.70       46.10      2.96 o 
  -4  -1   9       69.70       64.26      3.08 o 
  -3  -1   9      858.98      888.34     18.99 o 
  -2  -1   9        5.94        9.98      1.07 o 
  -1  -1   9      272.90      271.55      6.59 o 
   0  -1   9        4.86        6.94      0.65 o 
   1  -1   9       77.32       68.02      2.02 o 
   2  -1   9       13.08       13.04      1.02 o 
   3  -1   9      437.37      462.79      9.12 o 
   4  -1   9      918.40     1011.63     21.63 o 
   5  -1   9      568.20      573.06     16.34 o 
   6  -1   9      185.85      200.52      7.61 o 
  -7   0   9       70.87       73.16      4.12 o 
  -6   0   9       31.15       31.48      2.62 o 
  -5   0   9       99.62       95.77      3.34 o 
  -4   0   9      286.96      307.97      7.63 o 
  -3   0   9      160.22      154.89      4.40 o 
  -2   0   9      107.07      101.59      3.20 o 
  -1   0   9      608.41      601.68     13.13 o 
   0   0   9       46.48       48.89      1.56 o 
   1   0   9      646.31      628.92     11.71 o 
   2   0   9      277.93      267.47      5.63 o 
   3   0   9      574.25      586.24     13.16 o 
   4   0   9       22.48       25.05      1.50 o 
   5   0   9      372.46      411.37     12.40 o 
   6   0   9      737.06      788.77     21.89 o 
  -7   1   9       93.67       84.60      4.47 o 
  -6   1   9       42.71       42.20      2.92 o 
  -5   1   9      167.16      166.73      4.87 o 
  -4   1   9      194.63      187.03      5.17 o 
  -3   1   9        0.32        1.05      0.65 o 
  -2   1   9       56.74       65.44      2.40 o 
  -1   1   9      163.39      155.62      4.27 o 
   0   1   9      654.23      658.40     12.14 o 
   1   1   9      112.13       96.65      2.54 o 
   2   1   9       51.17       52.65      1.88 o 
   3   1   9      304.16      311.09      6.55 o 
   4   1   9      329.08      303.84     12.22 o 
   5   1   9       83.62       85.14      3.35 o 
   6   1   9        0.95        0.59      1.31 o 
  -7   2   9        1.89        2.02      1.23 o 
  -6   2   9        6.20        8.41      1.81 o 
  -5   2   9       28.36       28.12      1.74 o 
  -4   2   9       23.65       32.24      1.77 o 
  -3   2   9        5.30        7.39      1.04 o 
  -2   2   9        1.31        0.46      0.59 o 
  -1   2   9        2.02        3.60      0.76 o 
   0   2   9      206.06      203.49      4.37 o 
   1   2   9       68.36       58.71      1.91 o 
   2   2   9        3.51        3.17      0.69 o 
   3   2   9      167.44      160.69      3.97 o 
   4   2   9      121.39      129.40      9.00 o 
   5   2   9     1240.98     1308.81     27.77 o 
   6   2   9       67.24       69.81      3.93 o 
  -7   3   9       46.28       44.25      3.25 o 
  -6   3   9       88.07       84.97      4.20 o 
  -5   3   9        4.00        4.46      0.98 o 
  -4   3   9       24.11       22.14      1.56 o 
  -3   3   9       44.58       49.58      2.52 o 
  -2   3   9      296.49      297.08      7.17 o 
  -1   3   9      366.16      357.30      7.00 o 
   0   3   9      416.47      434.68      8.41 o 
   1   3   9       13.05       12.05      0.97 o 
   2   3   9       10.50       14.62      1.13 o 
   3   3   9        0.73        1.61      0.68 o 
   4   3   9       91.47       89.52      3.27 o 
   5   3   9       15.12       19.43      2.28 o 
   6   3   9      137.99      126.59     10.90 o 
  -7   4   9       14.49       19.75      2.30 o 
  -6   4   9       28.44       29.70      1.84 o 
  -5   4   9       35.75       33.44      2.91 o 
  -4   4   9       99.09       97.56      3.53 o 
  -3   4   9       77.47       84.23      2.95 o 
  -2   4   9       76.38       72.11      2.10 o 
  -1   4   9      182.88      194.56      4.26 o 
   0   4   9        7.56        8.48      1.04 o 
   1   4   9      190.36      171.06      4.51 o 
   2   4   9       70.11       61.28      4.68 o 
   3   4   9        2.56        2.06      0.86 o 
   4   4   9        0.12        0.16      0.74 o 
   5   4   9      200.97      195.08      7.28 o 
  -7   5   9        0.27        2.78      3.18 o 
  -6   5   9        4.33        6.16      1.20 o 
  -5   5   9        4.72        7.21      1.12 o 
  -4   5   9      100.29       97.19      3.35 o 
  -3   5   9      130.32      137.89      4.12 o 
  -2   5   9      313.51      301.47      8.29 o 
  -1   5   9       63.89       41.89      3.17 o 
   0   5   9      197.95      136.63      9.24 o 
   1   5   9        0.09        0.43      0.55 o 
   2   5   9      439.60      393.42     23.32 o 
   3   5   9        4.83        4.44      0.95 o 
   4   5   9        4.86        7.33      1.53 o 
   5   5   9      215.70      248.05      8.78 o 
  -7   6   9      170.01      187.07     20.72 o 
  -6   6   9      456.73      466.64     11.26 o 
  -5   6   9      875.13      911.34     19.86 o 
  -4   6   9      508.17      502.97     16.04 o 
  -3   6   9      424.45      408.11     12.03 o 
  -2   6   9      426.58      423.52      9.79 o 
  -1   6   9        0.31       -0.10      0.65 o 
   0   6   9        0.26        1.42      0.77 o 
   1   6   9      448.05      395.95      9.44 o 
   2   6   9       25.04       21.74      2.37 o 
   3   6   9       48.38       45.51      3.42 o 
   4   6   9       48.54       51.83      3.39 o 
   5   6   9        0.02        1.33      1.33 o 
  -6   7   9        0.16        2.00      0.92 o 
  -5   7   9        4.79        5.17      1.65 o 
  -4   7   9      174.89      173.64      6.43 o 
  -3   7   9      500.77      480.82     14.04 o 
  -2   7   9      607.65      598.52     13.45 o 
  -1   7   9       11.27       10.55      1.31 o 
   0   7   9        0.08       -0.72      0.72 o 
   1   7   9       50.55       50.53      2.39 o 
   2   7   9      106.09      105.87      3.68 o 
   3   7   9      212.09      181.36      6.77 o 
   4   7   9        0.46        2.09      1.38 o 
  -6   8   9        3.98        4.69      1.51 o 
  -5   8   9       91.24       93.44      6.86 o 
  -4   8   9       28.83       26.30      3.27 o 
  -3   8   9       18.74       17.25      2.03 o 
  -2   8   9      226.95      221.66      6.05 o 
  -1   8   9      559.21      541.73     12.56 o 
   0   8   9       25.41       25.74      1.85 o 
   1   8   9       93.02       74.76      3.03 o 
   2   8   9       11.80       14.99      1.54 o 
   3   8   9      105.77      100.62      4.75 o 
   4   8   9       11.45       12.27      2.44 o 
  -6   9   9      112.25      115.45      5.32 o 
  -5   9   9        0.94        1.35      1.30 o 
  -4   9   9       50.31       54.68      3.34 o 
  -3   9   9        0.10        0.86      1.12 o 
  -2   9   9       67.90       71.64      3.00 o 
  -1   9   9      179.68      160.04      6.48 o 
   0   9   9        7.81        9.12      1.36 o 
   1   9   9        7.62       11.82      1.43 o 
   2   9   9       75.20       71.93      3.10 o 
   3   9   9       14.68       12.01      2.96 o 
  -5  10   9        0.42       -0.53      1.13 o 
  -4  10   9       42.36       48.20      3.19 o 
  -3  10   9      160.89      168.32      6.59 o 
  -2  10   9        0.16        1.61      0.93 o 
  -1  10   9        1.09        1.01      1.15 o 
   0  10   9      290.98      306.91      8.51 o 
   1  10   9       73.48       75.88      3.25 o 
   2  10   9       51.79       53.66      2.76 o 
  -4  11   9        7.93        7.36      2.55 o 
  -3  11   9       13.90       18.17      2.18 o 
  -2  11   9      207.18      230.38      6.67 o 
  -1  11   9      219.51      267.67      9.05 o 
   0  11   9        1.27        2.44      1.12 o 
   1  11   9       38.68       38.06      2.44 o 
  -3  12   9      143.90      172.20      7.04 o 
  -2  12   9        1.46        4.79      1.22 o 
  -1  12   9       26.60       39.41      2.47 o 
   0  12   9       29.71       37.66      2.45 o 
  -2 -11  10        2.40        3.30      1.42 o 
  -1 -11  10       46.68       45.66      3.18 o 
   0 -11  10       64.81       63.10      3.68 o 
   1 -11  10        0.54        2.21      0.94 o 
   2 -11  10        1.69        1.68      0.97 o 
   3 -11  10       39.56       50.29      2.76 o 
  -3 -10  10       55.26       60.61      3.55 o 
  -2 -10  10      137.85      138.50      5.68 o 
  -1 -10  10        1.18        0.44      0.75 o 
   0 -10  10      112.60       96.88     12.60 o 
   1 -10  10      169.68      167.85      5.16 o 
   2 -10  10      311.10      302.21      8.03 o 
   3 -10  10       22.86       20.05      1.82 o 
   4 -10  10       19.04       18.65      2.30 o 
  -4  -9  10       40.90       42.72      3.21 o 
  -3  -9  10      511.61      528.73     15.30 o 
  -2  -9  10       13.89       15.87      1.98 o 
  -1  -9  10      136.12      131.24      5.34 o 
   0  -9  10        0.26        0.80      0.73 o 
   1  -9  10      106.42       92.56      3.43 o 
   2  -9  10      412.67      396.73      9.87 o 
   3  -9  10        0.07       -0.25      1.08 o 
   4  -9  10        5.30        6.06      1.33 o 
  -4  -8  10       45.94       49.59      3.37 o 
  -3  -8  10       65.66       69.81      2.96 o 
  -2  -8  10       38.84       39.28      5.78 o 
  -1  -8  10        0.27        0.69      0.66 o 
   0  -8  10       61.10       60.32      3.27 o 
   1  -8  10       43.00       46.52      2.25 o 
   2  -8  10        9.63       14.08      1.47 o 
   3  -8  10       12.28       18.14      1.72 o 
   4  -8  10        4.64        6.56      1.34 o 
   5  -8  10        0.54        1.01      0.99 o 
  -5  -7  10      122.38      118.82      5.49 o 
  -4  -7  10       26.83       29.93      2.55 o 
  -3  -7  10        0.59        0.94      0.79 o 
  -2  -7  10        8.77        7.90      1.17 o 
  -1  -7  10        8.64        5.41      1.62 o 
   0  -7  10      142.32      134.99      5.22 o 
   1  -7  10       25.37       20.43      2.11 o 
   2  -7  10      199.07      180.38      5.28 o 
   3  -7  10      181.56      193.38      5.70 o 
   4  -7  10        6.80        9.57      1.41 o 
   5  -7  10       29.39       36.57      2.80 o 
  -5  -6  10       18.84       23.09      2.49 o 
  -4  -6  10      113.69      114.44      3.95 o 
  -3  -6  10      126.01      116.23      3.87 o 
  -2  -6  10        8.66        7.41      1.14 o 
  -1  -6  10       19.80       18.66      3.00 o 
   0  -6  10      344.97      287.72     24.09 o 
   1  -6  10       22.30       23.55      3.28 o 
   2  -6  10        0.21        0.35      0.69 o 
   3  -6  10      191.14      173.41      5.20 o 
   4  -6  10        8.06        7.64      1.61 o 
   5  -6  10        0.27        1.45      1.07 o 
  -6  -5  10      309.84      302.39     10.44 o 
  -5  -5  10       48.18       53.69      3.48 o 
  -4  -5  10       24.17       27.09      1.85 o 
  -3  -5  10        9.76        9.32      1.24 o 
  -2  -5  10      146.24      138.61      4.23 o 
  -1  -5  10      132.80      128.34      3.90 o 
   0  -5  10       32.38       23.60      1.25 o 
   1  -5  10      126.16      119.76      3.73 o 
   2  -5  10        0.25        0.14      0.68 o 
   3  -5  10        0.00        1.29      0.78 o 
   4  -5  10       77.02       63.92      3.00 o 
   5  -5  10       26.25       32.43      2.21 o 
   6  -5  10        0.85        3.21      1.53 o 
  -6  -4  10       65.99       69.17      4.12 o 
  -5  -4  10       18.78       21.40      2.26 o 
  -4  -4  10       61.90       59.66      2.64 o 
  -3  -4  10      184.89      172.50      4.98 o 
  -2  -4  10       38.62       33.37      1.87 o 
  -1  -4  10       16.56       19.41      1.43 o 
   0  -4  10       50.60       43.18      3.91 o 
   1  -4  10       73.52       71.68      2.64 o 
   2  -4  10        7.92        5.81      1.03 o 
   3  -4  10      670.32      682.66     15.23 o 
   4  -4  10       25.95       25.79      1.86 o 
   5  -4  10      297.84      265.96      8.60 o 
   6  -4  10       37.21       45.16      6.75 o 
  -6  -3  10      229.14      222.20      8.22 o 
  -5  -3  10       41.36       42.76      2.97 o 
  -4  -3  10      100.35       99.07      3.50 o 
  -3  -3  10     1679.01     1679.63     34.76 o 
  -2  -3  10       86.69       76.82      2.86 o 
  -1  -3  10        3.28        6.15      1.12 o 
   0  -3  10       61.32       55.76      3.81 o 
   1  -3  10      478.93      456.39     21.98 o 
   2  -3  10      594.24      596.04     13.25 o 
   3  -3  10       41.90       36.52      2.06 o 
   4  -3  10      213.92      215.29      6.07 o 
   5  -3  10        1.32        2.12      0.95 o 
   6  -3  10        4.24        3.18      1.87 o 
  -7  -2  10        3.98        5.06      1.59 o 
  -6  -2  10       76.90       73.63      4.11 o 
  -5  -2  10        1.78        1.36      1.12 o 
  -4  -2  10      128.61      122.81      3.99 o 
  -3  -2  10      310.94      291.78      7.34 o 
  -2  -2  10       39.99       31.59      3.00 o 
  -1  -2  10       59.87       57.80      2.34 o 
   0  -2  10      691.84      681.82     12.64 o 
   1  -2  10       82.26       82.31      2.36 o 
   2  -2  10      447.29      423.32      8.38 o 
   3  -2  10      923.20      968.09     20.71 o 
   4  -2  10      908.58      949.33     22.03 o 
   5  -2  10       25.95       19.31      3.40 o 
   6  -2  10       38.00       45.92      3.35 o 
  -7  -1  10       22.57       17.65      3.32 o 
  -6  -1  10        2.70        3.56      1.30 o 
  -5  -1  10        8.41        7.51      1.18 o 
  -4  -1  10        0.01       -0.60      0.60 o 
  -3  -1  10       97.79      103.78      5.87 o 
  -2  -1  10        7.60        5.29      0.95 o 
  -1  -1  10      129.44      122.45      3.70 o 
   0  -1  10      167.11      152.73      3.50 o 
   1  -1  10       79.47       79.26      2.30 o 
   2  -1  10        2.72        3.22      0.96 o 
   3  -1  10      583.12      591.69     11.43 o 
   4  -1  10     1086.09     1158.92     24.67 o 
   5  -1  10      283.21      304.71      9.96 o 
   6  -1  10      120.06      129.14      5.77 o 
  -7   0  10      451.70      435.49     13.72 o 
  -6   0  10      387.63      382.38     17.81 o 
  -5   0  10       13.65       16.59      1.52 o 
  -4   0  10        0.02        0.33      0.68 o 
  -3   0  10      374.58      363.09      9.76 o 
  -2   0  10       24.90       20.99      1.47 o 
  -1   0  10       17.34       20.45      1.42 o 
   0   0  10      201.29      215.34      4.61 o 
   1   0  10      431.01      433.57      8.48 o 
   2   0  10       12.66       16.23      1.48 o 
   3   0  10     1151.58     1181.07     29.73 o 
   4   0  10      462.25      463.50      9.41 o 
   5   0  10      131.74      133.45      5.55 o 
   6   0  10       73.57       76.28      4.32 o 
  -7   1  10      107.32      103.56      5.03 o 
  -6   1  10      117.96      122.27      5.36 o 
  -5   1  10      247.90      244.15      6.57 o 
  -4   1  10      190.71      190.35      5.36 o 
  -3   1  10       81.72       73.57      2.79 o 
  -2   1  10       26.34       24.43      2.38 o 
  -1   1  10       31.90       27.15      1.69 o 
   0   1  10       98.98       96.12      2.51 o 
   1   1  10        7.58        8.17      0.86 o 
   2   1  10      207.85      192.66      4.46 o 
   3   1  10      315.42      327.90      8.81 o 
   4   1  10       69.76       66.53      2.59 o 
   5   1  10      115.54      113.21      5.89 o 
   6   1  10       10.35       12.89      2.22 o 
  -7   2  10       99.60       90.46      4.65 o 
  -6   2  10       38.23       41.53      2.92 o 
  -5   2  10       47.96       49.39      2.80 o 
  -4   2  10       95.17       99.53      3.42 o 
  -3   2  10       10.36       14.50      1.39 o 
  -2   2  10      261.97      264.41      6.66 o 
  -1   2  10       10.96        7.75      1.05 o 
   0   2  10        6.37       12.00      0.92 o 
   1   2  10      274.79      284.73      6.00 o 
   2   2  10     1163.32     1179.10     23.69 o 
   3   2  10     1093.28     1111.65     20.36 o 
   4   2  10      339.21      341.00      8.50 o 
   5   2  10        2.96        4.83      1.45 o 
  -7   3  10       98.63      103.57      5.08 o 
  -6   3  10      150.31      141.44      5.85 o 
  -5   3  10      116.09      113.22      3.84 o 
  -4   3  10        4.17        3.11      0.95 o 
  -3   3  10       14.19       12.77      1.27 o 
  -2   3  10      105.42       89.92      5.81 o 
  -1   3  10       11.27       14.07      1.78 o 
   0   3  10       94.77      101.86      2.70 o 
   1   3  10      244.65      219.74     10.29 o 
   2   3  10       20.27       16.01      1.23 o 
   3   3  10        0.58        1.35      0.73 o 
   4   3  10      803.42      783.32     26.68 o 
   5   3  10       77.49       67.25      9.13 o 
  -7   4  10        5.42        4.49      1.67 o 
  -6   4  10       32.63       36.08      2.40 o 
  -5   4  10        9.98        9.93      1.29 o 
  -4   4  10      178.09      175.72      5.32 o 
  -3   4  10       65.96       61.98      2.55 o 
  -2   4  10      482.05      470.76     10.78 o 
  -1   4  10       18.28       21.90      1.75 o 
   0   4  10       29.08       29.64      2.13 o 
   1   4  10       52.83       46.79      2.52 o 
   2   4  10       21.93       23.47      1.38 o 
   3   4  10      353.25      321.85      8.10 o 
   4   4  10      134.91      120.90      5.17 o 
   5   4  10      105.18      120.01      5.36 o 
  -7   5  10       89.58       91.73      4.77 o 
  -6   5  10       16.18       15.37      1.56 o 
  -5   5  10       80.80       83.01      3.30 o 
  -4   5  10       29.76       31.92      1.88 o 
  -3   5  10        0.00        0.58      0.77 o 
  -2   5  10       76.35       70.47      5.27 o 
  -1   5  10       85.63       96.59      4.16 o 
   0   5  10        0.08        0.34      0.54 o 
   1   5  10        1.64        2.00      0.64 o 
   2   5  10      704.42      692.99     15.51 o 
   3   5  10       15.54       15.80      1.53 o 
   4   5  10      185.47      180.96      6.81 o 
   5   5  10      158.54      148.33      6.29 o 
  -6   6  10      256.43      277.72      7.52 o 
  -5   6  10      233.04      232.85      6.44 o 
  -4   6  10      137.33      135.84      5.42 o 
  -3   6  10      143.69      121.13     13.71 o 
  -2   6  10        3.72        1.50      0.73 o 
  -1   6  10      196.75      171.22      6.75 o 
   0   6  10        8.74        5.61      1.06 o 
   1   6  10        1.76        2.36      0.87 o 
   2   6  10       94.75       83.95      3.58 o 
   3   6  10        9.92        6.15      1.11 o 
   4   6  10        8.68       11.73      2.02 o 
  -6   7  10      208.64      233.60      8.33 o 
  -5   7  10      619.41      630.15     20.94 o 
  -4   7  10     1344.33     1358.33     35.72 o 
  -3   7  10       50.74       50.62      3.09 o 
  -2   7  10        4.05        4.25      1.30 o 
  -1   7  10       14.13       22.96      1.69 o 
   0   7  10      389.42      331.91      8.31 o 
   1   7  10       18.34       11.53      1.37 o 
   2   7  10       23.49       23.38      2.30 o 
   3   7  10       35.01       36.67      2.77 o 
   4   7  10       64.61       68.11      3.99 o 
  -6   8  10        1.67        3.48      1.48 o 
  -5   8  10       17.45       17.53      2.18 o 
  -4   8  10      341.00      352.95     11.20 o 
  -3   8  10      356.20      353.79     11.20 o 
  -2   8  10       50.87       50.09      3.15 o 
  -1   8  10      128.27      110.74      3.80 o 
   0   8  10        1.73        2.70      1.04 o 
   1   8  10        0.23        0.51      0.84 o 
   2   8  10      181.14      153.75      4.90 o 
   3   8  10       24.96       19.94      3.53 o 
  -5   9  10        7.22        6.72      1.68 o 
  -4   9  10      394.37      403.95     12.70 o 
  -3   9  10       11.75       11.10      2.84 o 
  -2   9  10        7.88       11.60      1.91 o 
  -1   9  10       99.64       97.83      5.86 o 
   0   9  10      254.50      270.23      7.36 o 
   1   9  10        5.80        5.53      1.18 o 
   2   9  10        1.69        1.96      1.00 o 
  -4  10  10      107.68      111.01      7.29 o 
  -3  10  10        1.15        2.51      1.35 o 
  -2  10  10      164.71      177.01      7.00 o 
  -1  10  10       13.96       16.15      1.76 o 
   0  10  10      203.92      206.19      8.04 o 
   1  10  10        0.41       -0.97      0.97 o 
   2  10  10       19.56       23.07      1.96 o 
  -3  11  10       97.30      105.46      6.82 o 
  -2  11  10        9.68        7.50      1.82 o 
  -1  11  10       56.27       59.00      3.74 o 
   0  11  10        5.08       11.54      2.92 o 
   0 -11  11        7.28        6.08      1.66 o 
   1 -11  11       86.36       81.51      4.32 o 
  -2 -10  11        2.90        2.91      1.33 o 
  -1 -10  11       20.34       20.42      2.31 o 
   0 -10  11        8.41       10.21      1.87 o 
   1 -10  11       12.43       14.11      1.45 o 
   2 -10  11        6.39        5.97      1.21 o 
   3 -10  11        0.33        0.64      0.98 o 
  -3  -9  11       24.05       19.27      2.45 o 
  -2  -9  11      172.49      155.04      6.13 o 
  -1  -9  11      229.33      203.11      7.39 o 
   0  -9  11      304.59      267.18      8.99 o 
   1  -9  11       12.51       10.52      2.12 o 
   2  -9  11        0.00        0.07      0.83 o 
   3  -9  11       36.71       42.39      3.70 o 
   4  -9  11       28.83       41.03      2.55 o 
  -4  -8  11      211.79      229.66      8.36 o 
  -3  -8  11       12.26       11.15      2.40 o 
  -2  -8  11        2.14        2.87      1.21 o 
  -1  -8  11       52.59       50.69      3.11 o 
   0  -8  11      193.82      151.27      5.88 o 
   1  -8  11      498.79      406.04     12.35 o 
   2  -8  11      121.81      110.43      5.01 o 
   3  -8  11       47.90       47.98      2.59 o 
   4  -8  11        1.86        2.65      1.08 o 
  -4  -7  11       54.33       57.47      3.56 o 
  -3  -7  11        0.91        3.50      0.98 o 
  -2  -7  11        6.40        6.58      1.57 o 
  -1  -7  11       58.21       56.87      3.19 o 
   0  -7  11       53.44       52.13      3.06 o 
   1  -7  11       33.22       23.58      2.42 o 
   2  -7  11      235.75      204.25      7.39 o 
   3  -7  11      370.12      350.62      9.03 o 
   4  -7  11        7.29        7.15      1.28 o 
   5  -7  11        1.51        2.30      1.21 o 
  -5  -6  11       14.75       18.88      2.34 o 
  -4  -6  11        4.91        4.35      1.09 o 
  -3  -6  11       14.21       17.51      1.52 o 
  -2  -6  11      400.52      374.12     13.87 o 
  -1  -6  11       92.60       88.40      4.06 o 
   0  -6  11       93.55       82.64      3.88 o 
   1  -6  11       65.53       45.34      6.07 o 
   2  -6  11       56.85       46.27      2.32 o 
   3  -6  11      544.64      546.47     12.83 o 
   4  -6  11       56.61       58.93      2.85 o 
   5  -6  11        5.45        8.60      1.43 o 
  -5  -5  11        1.34        1.38      1.24 o 
  -4  -5  11      199.14      201.76      5.85 o 
  -3  -5  11        0.39        1.64      0.81 o 
  -2  -5  11      123.81      123.55      4.00 o 
  -1  -5  11      114.00       90.87      8.84 o 
   0  -5  11      221.43      202.06      6.91 o 
   1  -5  11       32.62       37.52      2.58 o 
   2  -5  11        0.91        2.27      0.84 o 
   3  -5  11       78.92       81.83      3.19 o 
   4  -5  11      119.17      108.60      4.00 o 
   5  -5  11       18.16       20.68      1.86 o 
  -6  -4  11       26.35       24.83      2.60 o 
  -5  -4  11        8.21        8.06      1.80 o 
  -4  -4  11       64.74       64.07      2.80 o 
  -3  -4  11      683.48      677.13     23.65 o 
  -2  -4  11      161.30      164.21      4.83 o 
  -1  -4  11      182.03      167.01      4.79 o 
   0  -4  11      212.33      179.66     17.37 o 
   1  -4  11       24.75       32.68      1.80 o 
   2  -4  11      367.82      331.01      8.16 o 
   3  -4  11      189.76      172.84      5.15 o 
   4  -4  11        7.13        6.97      1.30 o 
   5  -4  11       79.45       88.02      5.97 o 
  -6  -3  11       43.73       41.76      3.22 o 
  -5  -3  11       32.18       32.67      2.74 o 
  -4  -3  11      140.18      130.25      4.27 o 
  -3  -3  11       33.82       36.54      2.04 o 
  -2  -3  11       20.09       22.24      1.60 o 
  -1  -3  11      126.33      123.12      4.82 o 
   0  -3  11      294.86      298.24      7.38 o 
   1  -3  11      196.34      188.11      4.33 o 
   2  -3  11      196.85      207.15      5.67 o 
   3  -3  11        5.64        5.18      1.08 o 
   4  -3  11       88.83       91.61      4.16 o 
   5  -3  11      210.22      219.32      7.95 o 
  -6  -2  11        2.21        0.63      1.38 o 
  -5  -2  11        1.12        0.91      1.08 o 
  -4  -2  11       21.04       21.44      1.70 o 
  -3  -2  11      597.86      563.16     26.73 o 
  -2  -2  11        8.57        9.39      1.50 o 
  -1  -2  11       47.25       48.99      2.22 o 
   0  -2  11     1384.53     1441.42     36.97 o 
   1  -2  11      958.07      987.51     18.07 o 
   2  -2  11      921.94      978.23     18.00 o 
   3  -2  11       27.99       31.49      1.97 o 
   4  -2  11       41.99       45.05      3.51 o 
   5  -2  11       16.57       19.91      2.32 o 
  -6  -1  11        2.64        2.39      1.22 o 
  -5  -1  11       57.28       57.33      2.67 o 
  -4  -1  11        0.00        0.85      0.90 o 
  -3  -1  11       40.00       32.29      4.90 o 
  -2  -1  11       90.24       82.66      4.17 o 
  -1  -1  11       12.01       11.94      1.28 o 
   0  -1  11      340.37      326.20     22.26 o 
   1  -1  11     2022.48     2094.97     36.92 o 
   2  -1  11     1970.56     2146.85     37.90 o 
   3  -1  11      354.68      364.05      8.92 o 
   4  -1  11       50.23       56.78      2.69 o 
   5  -1  11      185.05      199.39      7.37 o 
  -6   0  11        0.70        1.36      1.11 o 
  -5   0  11       10.69       11.49      1.36 o 
  -4   0  11       30.59       34.19      2.00 o 
  -3   0  11      147.03      140.30      6.60 o 
  -2   0  11      149.82      132.88      4.94 o 
  -1   0  11      647.66      662.30     14.66 o 
   0   0  11      179.31      171.12      4.83 o 
   1   0  11      610.40      591.52     12.07 o 
   2   0  11      371.50      399.68      8.15 o 
   3   0  11      158.12      162.34      4.13 o 
   4   0  11      218.24      238.66      6.54 o 
   5   0  11       16.13       20.88      4.38 o 
  -7   1  11       23.26       21.96      2.41 o 
  -6   1  11        9.34        8.01      1.67 o 
  -5   1  11        3.46        5.91      1.11 o 
  -4   1  11       26.61       27.45      1.80 o 
  -3   1  11        3.44        4.99      0.95 o 
  -2   1  11      179.60      163.66      8.10 o 
  -1   1  11      163.83      157.61      4.58 o 
   0   1  11      902.96      936.26     20.01 o 
   1   1  11     1323.88     1370.77     24.62 o 
   2   1  11      447.88      480.04      9.65 o 
   3   1  11        7.48        9.12      1.17 o 
   4   1  11      114.06      106.36      5.09 o 
   5   1  11       27.61       32.24      2.75 o 
  -7   2  11       30.26       27.15      2.68 o 
  -6   2  11       25.87       25.83      2.49 o 
  -5   2  11        0.15       -0.24      0.81 o 
  -4   2  11      184.70      185.60      5.35 o 
  -3   2  11       72.10       70.81      2.78 o 
  -2   2  11        0.77       -0.23      0.67 o 
  -1   2  11       28.94       24.47      1.64 o 
   0   2  11      357.86      342.94      8.31 o 
   1   2  11        0.28        0.36      0.61 o 
   2   2  11      346.97      362.31     11.53 o 
   3   2  11      970.35     1005.08     18.68 o 
   4   2  11      106.67      109.00      3.79 o 
   5   2  11        0.00       -0.53      1.03 o 
  -6   3  11       37.58       36.62      4.29 o 
  -5   3  11       12.78       12.89      1.39 o 
  -4   3  11      239.34      221.01      6.11 o 
  -3   3  11       13.08        9.46      1.31 o 
  -2   3  11       20.22       18.01      1.46 o 
  -1   3  11      324.52      325.75      8.00 o 
   0   3  11       13.76       15.09      1.39 o 
   1   3  11        2.17        3.63      0.77 o 
   2   3  11       22.03       17.50      1.33 o 
   3   3  11        0.13        0.76      0.70 o 
   4   3  11       71.25       41.96      8.78 o 
   5   3  11        0.84        2.52      1.03 o 
  -6   4  11      172.64      177.73      6.47 o 
  -5   4  11       43.98       53.53      2.57 o 
  -4   4  11       32.57       33.11      1.95 o 
  -3   4  11       29.48       30.26      1.83 o 
  -2   4  11        8.66        9.95      1.31 o 
  -1   4  11      329.58      305.63      7.61 o 
   0   4  11      215.15      201.71     12.03 o 
   1   4  11      151.85      139.66      4.19 o 
   2   4  11      178.58      171.09      5.02 o 
   3   4  11      283.56      282.80      7.45 o 
   4   4  11        0.21        0.01      1.26 o 
  -6   5  11       70.87       80.57      3.35 o 
  -5   5  11        0.31        1.38      0.88 o 
  -4   5  11       61.49       61.51      3.09 o 
  -3   5  11       36.17       32.73      1.91 o 
  -2   5  11       12.77        7.54      1.06 o 
  -1   5  11       45.17       41.82      2.07 o 
   0   5  11        0.01        0.35      0.63 o 
   1   5  11      236.12      256.39      6.72 o 
   2   5  11       56.82       51.61      3.42 o 
   3   5  11        4.90        4.75      1.07 o 
   4   5  11       23.58       28.42      2.64 o 
  -6   6  11      714.42      731.23     16.73 o 
  -5   6  11       39.37       35.68      2.92 o 
  -4   6  11       51.34       41.24      5.22 o 
  -3   6  11      254.63      255.70      9.39 o 
  -2   6  11      139.17      120.11      5.01 o 
  -1   6  11      257.93      224.17      7.77 o 
   0   6  11        0.23        1.80      1.15 o 
   1   6  11        1.18        1.91      0.94 o 
   2   6  11       94.15       99.29      3.62 o 
   3   6  11      208.62      169.56     15.20 o 
   4   6  11        7.23        7.88      1.81 o 
  -6   7  11        0.35        0.69      1.31 o 
  -5   7  11      472.64      480.68     14.52 o 
  -4   7  11        1.79        0.67      1.12 o 
  -3   7  11       85.98       86.83      4.23 o 
  -2   7  11      201.44      178.90      7.97 o 
  -1   7  11       74.11       72.26      3.79 o 
   0   7  11       42.08       39.17      2.83 o 
   1   7  11      192.05      178.09      5.32 o 
   2   7  11       22.93       20.38      1.70 o 
   3   7  11        5.33        6.52      1.20 o 
  -5   8  11        0.03        0.97      1.18 o 
  -4   8  11      379.02      398.10     12.52 o 
  -3   8  11      119.87      125.81      5.47 o 
  -2   8  11        6.03        7.93      3.05 o 
  -1   8  11        1.36       -0.21      1.10 o 
   0   8  11       29.64       37.03      2.87 o 
   1   8  11      190.64      191.73      6.04 o 
   2   8  11       29.50       32.29      2.12 o 
   3   8  11       51.95       50.25      3.32 o 
  -5   9  11       33.71       36.59      2.96 o 
  -4   9  11       15.83       17.03      2.46 o 
  -3   9  11       94.68       90.26      4.78 o 
  -2   9  11      236.01      220.26      8.06 o 
  -1   9  11       49.48       54.69      3.46 o 
   0   9  11       37.43       28.02      4.18 o 
   1   9  11       40.16       37.40      2.31 o 
   2   9  11        0.23        1.87      1.10 o 
  -4  10  11       42.90       48.27      3.45 o 
  -3  10  11       58.57       57.19      3.67 o 
  -2  10  11        1.76        1.39      1.18 o 
  -1  10  11       62.89       66.14      3.91 o 
   0  10  11        4.39        9.86      1.87 o 
   1  10  11       68.46       77.53      3.41 o 
  -2  11  11       16.96       21.26      3.41 o 
  -1  11  11       10.51       13.17      2.18 o 
  -1 -10  12       83.33       80.47      4.34 o 
   0 -10  12       65.54       65.29      3.89 o 
   1 -10  12       31.79       33.06      2.79 o 
   2 -10  12       45.29       66.18      3.96 o 
  -2  -9  12        0.57        0.24      1.23 o 
  -1  -9  12      138.69      122.94      8.22 o 
   0  -9  12      103.70       98.27      4.69 o 
   1  -9  12        5.81        4.83      1.47 o 
   2  -9  12       29.12       28.37      2.67 o 
   3  -9  12       77.87       75.34      4.29 o 
  -3  -8  12       13.66       16.32      3.97 o 
  -2  -8  12        3.53        3.21      2.01 o 
  -1  -8  12       17.49       16.63      1.99 o 
   0  -8  12       13.75       13.63      2.01 o 
   1  -8  12       29.22       34.60      2.76 o 
   2  -8  12        7.18        5.06      2.33 o 
   3  -8  12      273.77      251.95      7.20 o 
  -4  -7  12        4.17        4.69      1.64 o 
  -3  -7  12        0.17        0.93      0.87 o 
  -2  -7  12        0.27        1.38      0.80 o 
  -1  -7  12      190.30      162.01      6.19 o 
   0  -7  12       55.74       46.29      2.95 o 
   1  -7  12        9.70        7.91      1.59 o 
   2  -7  12       50.71       53.17      3.40 o 
   3  -7  12        2.06        0.68      0.88 o 
   4  -7  12       57.58       60.36      3.02 o 
  -4  -6  12       54.46       53.14      3.19 o 
  -3  -6  12        0.80       -0.28      0.80 o 
  -2  -6  12      170.88      173.84      6.46 o 
  -1  -6  12      142.76      130.95      5.64 o 
   0  -6  12      181.96      143.29      5.66 o 
   1  -6  12        0.39       -0.73      0.92 o 
   2  -6  12      143.17      147.90      4.68 o 
   3  -6  12      165.94      168.15      5.28 o 
   4  -6  12       16.20       14.43      1.63 o 
  -5  -5  12        0.05        1.79      1.58 o 
  -4  -5  12       92.92       84.13      4.24 o 
  -3  -5  12        8.66        8.23      1.26 o 
  -2  -5  12        3.49        4.05      0.96 o 
  -1  -5  12      214.93      206.25      7.20 o 
   0  -5  12       19.04       19.47      1.96 o 
   1  -5  12      629.06      545.82     15.64 o 
   2  -5  12       33.72       23.22      1.74 o 
   3  -5  12       26.74       32.00      2.01 o 
   4  -5  12        2.74        3.55      1.13 o 
   5  -5  12       15.68       20.32      1.90 o 
  -5  -4  12       29.75       36.41      5.08 o 
  -4  -4  12      182.72      177.93      5.71 o 
  -3  -4  12        8.83        8.56      1.30 o 
  -2  -4  12       11.20       11.31      1.39 o 
  -1  -4  12        4.04        3.54      0.91 o 
   0  -4  12       19.23       16.59      2.32 o 
   1  -4  12       48.32       48.57      3.01 o 
   2  -4  12        0.40        1.91      0.89 o 
   3  -4  12      280.97      261.75      8.92 o 
   4  -4  12       18.61       27.67      2.00 o 
   5  -4  12       53.52       64.86      3.17 o 
  -6  -3  12       63.78       63.20      6.25 o 
  -5  -3  12       98.82       98.20      4.87 o 
  -4  -3  12      163.55      157.01      4.95 o 
  -3  -3  12      427.66      405.72      9.91 o 
  -2  -3  12      444.46      452.31     10.75 o 
  -1  -3  12     1141.34     1095.83     35.50 o 
   0  -3  12      667.30      653.55     14.58 o 
   1  -3  12      338.00      310.80      9.83 o 
   2  -3  12       70.75       59.66      2.58 o 
   3  -3  12        4.53        4.59      1.05 o 
   4  -3  12       33.06       28.55      2.04 o 
   5  -3  12      117.10      128.22      5.61 o 
  -6  -2  12       28.66       27.55      2.59 o 
  -5  -2  12       13.48       14.21      2.66 o 
  -4  -2  12       83.65       81.09      3.28 o 
  -3  -2  12        0.64        2.65      0.95 o 
  -2  -2  12       76.09       81.91      3.14 o 
  -1  -2  12      103.67       93.08      3.36 o 
   0  -2  12      774.54      787.06     17.23 o 
   1  -2  12      452.06      463.16     10.82 o 
   2  -2  12      208.50      211.01      5.81 o 
   3  -2  12       53.67       49.85      2.44 o 
   4  -2  12        0.28        1.08      0.91 o 
   5  -2  12        4.10        4.17      1.11 o 
  -6  -1  12        0.00        0.50      1.10 o 
  -5  -1  12        1.12        0.36      0.77 o 
  -4  -1  12      110.40      115.43      4.03 o 
  -3  -1  12      732.34      749.23     20.33 o 
  -2  -1  12      656.30      636.43     14.37 o 
  -1  -1  12      460.76      443.02     10.45 o 
   0  -1  12       46.98       52.29      2.41 o 
   1  -1  12       17.72       21.27      1.69 o 
   2  -1  12     1466.77     1536.08     27.63 o 
   3  -1  12       25.75       28.00      2.26 o 
   4  -1  12        8.11        6.20      1.23 o 
   5  -1  12        3.87        4.37      2.10 o 
  -6   0  12        3.59        4.53      1.42 o 
  -5   0  12        3.18        3.29      0.96 o 
  -4   0  12        5.35        4.66      1.01 o 
  -3   0  12       12.61       12.52      2.55 o 
  -2   0  12       75.05       77.58      3.06 o 
  -1   0  12      471.69      485.43     11.33 o 
   0   0  12       88.94       83.58      3.12 o 
   1   0  12      224.84      236.10      6.31 o 
   2   0  12      186.51      193.79      4.65 o 
   3   0  12       13.02       15.10      1.59 o 
   4   0  12        0.05        0.59      0.84 o 
   5   0  12        5.25        4.55      1.49 o 
  -6   1  12       12.63       15.48      2.15 o 
  -5   1  12       49.81       54.69      2.64 o 
  -4   1  12       16.74       16.09      1.55 o 
  -3   1  12       58.98       63.98      2.74 o 
  -2   1  12     1082.81     1095.75     23.42 o 
  -1   1  12      186.63      181.45      5.38 o 
   0   1  12      410.30      418.25      9.98 o 
   1   1  12       47.36       51.75      2.46 o 
   2   1  12       36.00       39.63      1.84 o 
   3   1  12      181.05      181.54      4.56 o 
   4   1  12       95.11      101.38      9.90 o 
   5   1  12       14.78       19.31      2.26 o 
  -6   2  12        8.69       12.60      2.13 o 
  -5   2  12        0.48        0.97      0.87 o 
  -4   2  12      154.52      154.97      4.86 o 
  -3   2  12      132.53      134.75      4.65 o 
  -2   2  12       29.37       34.49      1.97 o 
  -1   2  12      317.05      327.89      9.84 o 
   0   2  12      985.45      917.69     19.86 o 
   1   2  12      420.22      444.62     10.55 o 
   2   2  12      109.50      107.68      3.17 o 
   3   2  12      190.73      199.70      4.92 o 
   4   2  12       10.68        9.23      1.19 o 
  -6   3  12        1.86        2.55      1.30 o 
  -5   3  12       43.03       49.79      2.53 o 
  -4   3  12       34.29       37.21      3.87 o 
  -3   3  12       49.21       49.34      2.39 o 
  -2   3  12       79.36       78.59      3.45 o 
  -1   3  12      161.27      130.86      5.23 o 
   0   3  12      309.19      271.64      7.07 o 
   1   3  12      516.78      549.34     12.68 o 
   2   3  12      412.40      406.36      8.45 o 
   3   3  12       32.32       31.94      2.06 o 
   4   3  12       26.56       13.57      2.23 o 
  -6   4  12       61.98       60.84      3.42 o 
  -5   4  12        6.01        9.12      1.38 o 
  -4   4  12      153.29      145.30      8.76 o 
  -3   4  12       15.58       19.03      1.96 o 
  -2   4  12      133.01      124.16      4.06 o 
  -1   4  12       16.91       14.31      1.40 o 
   0   4  12       28.26       17.66      2.25 o 
   1   4  12     1070.40      969.66     26.14 o 
   2   4  12       24.43       14.61      1.63 o 
   3   4  12        0.03        0.98      0.89 o 
   4   4  12       26.71       42.37      2.98 o 
  -6   5  12        1.76        2.47      1.03 o 
  -5   5  12      129.91      123.76      4.31 o 
  -4   5  12        1.72        3.81      0.95 o 
  -3   5  12      270.28      260.53      8.74 o 
  -2   5  12        0.87        1.13      0.76 o 
  -1   5  12        0.16        0.78      0.71 o 
   0   5  12        4.97        3.86      1.32 o 
   1   5  12      288.18      284.71      9.41 o 
   2   5  12      368.25      346.47      8.81 o 
   3   5  12       88.62       81.02      3.96 o 
   4   5  12       84.51       80.45      4.26 o 
  -5   6  12        7.90        7.51      1.49 o 
  -4   6  12      109.45      108.32      4.93 o 
  -3   6  12      212.73      190.90      7.10 o 
  -2   6  12       44.54       42.25      2.89 o 
  -1   6  12       46.03       47.61      3.08 o 
   0   6  12        0.36        2.08      1.65 o 
   1   6  12      490.29      440.37     13.45 o 
   2   6  12       16.56       14.71      1.54 o 
   3   6  12        1.29        2.37      1.02 o 
  -5   7  12      111.00      114.62      9.43 o 
  -4   7  12        0.30        0.52      1.16 o 
  -3   7  12        0.00        1.12      1.14 o 
  -2   7  12      392.50      352.17     11.28 o 
  -1   7  12       14.78       10.54      1.90 o 
   0   7  12      318.36      294.99      9.87 o 
   1   7  12       22.17       22.29      2.39 o 
   2   7  12        5.43        4.74      1.63 o 
   3   7  12        3.55        4.84      1.18 o 
  -5   8  12      123.02      140.48      6.10 o 
  -4   8  12       25.30       28.80      2.66 o 
  -3   8  12        1.56        0.47      1.33 o 
  -2   8  12      137.54      130.03      7.67 o 
  -1   8  12       82.68       68.75      3.93 o 
   0   8  12       33.53       26.63      2.54 o 
   1   8  12        2.81        2.72      1.47 o 
   2   8  12       87.35       77.06      4.31 o 
  -4   9  12        4.09        4.76      1.53 o 
  -3   9  12      104.95      103.68      5.08 o 
  -2   9  12      221.48      216.37      8.15 o 
  -1   9  12       92.84       97.77      4.90 o 
   0   9  12        0.33       -0.15      1.49 o 
   1   9  12        9.71       18.48      3.18 o 
  -2  10  12        7.87       10.41      1.91 o 
  -1  10  12       93.39      114.46      5.47 o 
  -1  -9  13       98.28       86.94      4.51 o 
   0  -9  13       20.69       17.29      2.17 o 
   1  -9  13        0.20        0.06      1.14 o 
  -2  -8  13      152.34      144.97      6.18 o 
  -1  -8  13        9.35        5.34      1.48 o 
   0  -8  13       40.39       32.44      2.68 o 
   1  -8  13       19.70       20.24      2.34 o 
   2  -8  13      217.92      213.87      8.06 o 
   3  -8  13      130.97      159.03      6.72 o 
  -3  -7  13       40.42       35.38      3.89 o 
  -2  -7  13       73.67       63.03      3.62 o 
  -1  -7  13        1.58        1.65      1.11 o 
   0  -7  13       53.40       51.95      3.24 o 
   1  -7  13        6.78        6.47      1.63 o 
   2  -7  13       93.40      107.68      5.15 o 
   3  -7  13       47.17       48.29      3.45 o 
  -4  -6  13      150.39      175.67      5.58 o 
  -3  -6  13       25.59       27.20      1.94 o 
  -2  -6  13        5.65        4.30      1.37 o 
  -1  -6  13        1.49        2.11      1.19 o 
   0  -6  13       66.58       47.55      3.16 o 
   1  -6  13        9.97       12.33      1.95 o 
   2  -6  13       63.85       60.38      3.64 o 
   3  -6  13        0.18        1.69      1.47 o 
   4  -6  13       53.96       69.43      5.39 o 
  -4  -5  13        0.86        1.40      1.06 o 
  -3  -5  13       80.46       75.59      3.22 o 
  -2  -5  13      101.84       99.84      4.61 o 
  -1  -5  13       34.03       26.63      2.37 o 
   0  -5  13        8.50        6.68      1.45 o 
   1  -5  13       49.36       56.36      3.38 o 
   2  -5  13      188.96      175.63      6.83 o 
   3  -5  13       35.96       36.24      2.90 o 
   4  -5  13       47.78       50.17      2.69 o 
  -5  -4  13       85.88       80.80      4.53 o 
  -4  -4  13      760.03      732.66     16.77 o 
  -3  -4  13       52.94       53.30      2.65 o 
  -2  -4  13       18.37       15.07      1.55 o 
  -1  -4  13      159.35      142.19      5.68 o 
   0  -4  13       92.76       76.73      3.88 o 
   1  -4  13       22.31       17.07      1.99 o 
   2  -4  13       11.38       13.23      1.91 o 
   3  -4  13       43.68       47.69      3.34 o 
   4  -4  13       30.46       34.90      2.29 o 
  -5  -3  13       36.30       39.24      3.13 o 
  -4  -3  13       11.05       18.65      1.74 o 
  -3  -3  13      521.03      531.98     12.59 o 
  -2  -3  13      290.54      287.80      7.61 o 
  -1  -3  13       78.26       70.65      3.73 o 
   0  -3  13      394.92      384.43     11.92 o 
   1  -3  13       43.34       41.02      2.85 o 
   2  -3  13       12.95       10.22      1.85 o 
   3  -3  13       55.58       58.17      3.69 o 
   4  -3  13        4.91        4.02      1.15 o 
  -5  -2  13        7.73        8.25      1.89 o 
  -4  -2  13      139.37      129.92      4.48 o 
  -3  -2  13      308.09      312.96      8.19 o 
  -2  -2  13      990.27     1066.79     23.10 o 
  -1  -2  13      718.12      725.74     21.55 o 
   0  -2  13      707.99      723.53     16.16 o 
   1  -2  13      112.78      108.60      6.39 o 
   2  -2  13      519.86      536.71     15.60 o 
   3  -2  13       97.03      102.52      4.85 o 
   4  -2  13       26.29       30.90      2.31 o 
  -5  -1  13      330.49      354.31      9.27 o 
  -4  -1  13      301.86      293.59      7.90 o 
  -3  -1  13       47.58       46.91      3.50 o 
  -2  -1  13       15.40       18.18      1.97 o 
  -1  -1  13      178.51      181.75      5.37 o 
   0  -1  13     1234.19     1271.68     28.73 o 
   1  -1  13        3.61        4.37      1.08 o 
   2  -1  13        0.16       -0.56      1.08 o 
   3  -1  13        3.80        4.86      2.66 o 
   4  -1  13      256.99      289.70      7.87 o 
  -6   0  13       46.05       50.19      3.43 o 
  -5   0  13      176.26      187.73      5.76 o 
  -4   0  13      173.87      181.25      5.54 o 
  -3   0  13      561.35      569.84     13.31 o 
  -2   0  13       55.57       53.73      2.60 o 
  -1   0  13      248.66      262.51      7.00 o 
   0   0  13       55.93       50.74      2.57 o 
   1   0  13       14.23       13.08      1.47 o 
   2   0  13       36.47       41.00      2.28 o 
   3   0  13      112.99      122.80      5.38 o 
   4   0  13       36.99       44.74      2.75 o 
  -6   1  13       21.82       26.84      3.39 o 
  -5   1  13        1.35        2.57      1.01 o 
  -4   1  13       69.40       66.82      3.02 o 
  -3   1  13      219.41      225.66      6.36 o 
  -2   1  13     1089.05     1153.01     24.73 o 
  -1   1  13      306.68      301.48     10.12 o 
   0   1  13      246.55      255.17      6.85 o 
   1   1  13       19.48       20.28      1.67 o 
   2   1  13      388.79      399.86      9.83 o 
   3   1  13       98.25      106.66      4.88 o 
   4   1  13        0.00        1.55      1.05 o 
  -6   2  13       45.29       52.43      4.11 o 
  -5   2  13       98.68      105.33      4.00 o 
  -4   2  13       17.45       23.00      1.82 o 
  -3   2  13        0.32        2.27      0.96 o 
  -2   2  13      154.87      152.88      4.79 o 
  -1   2  13        1.49        1.85      0.87 o 
   0   2  13      154.50      158.94      4.86 o 
   1   2  13        0.03       -0.42      0.80 o 
   2   2  13       11.58       10.07      1.39 o 
   3   2  13       32.17       37.40      2.27 o 
   4   2  13        0.66        1.21      1.03 o 
  -6   3  13        1.91        0.43      1.13 o 
  -5   3  13       71.14       75.65      3.31 o 
  -4   3  13      146.22      140.70      5.92 o 
  -3   3  13        9.15       11.75      1.71 o 
  -2   3  13      210.62      223.43      6.24 o 
  -1   3  13      112.12      108.45      5.90 o 
   0   3  13       12.05        9.17      1.32 o 
   1   3  13       54.26       51.16      2.54 o 
   2   3  13        0.38       -0.59      0.83 o 
   3   3  13       19.93       18.61      3.70 o 
   4   3  13        5.29        5.33      2.44 o 
  -5   4  13        5.51        7.89      1.32 o 
  -4   4  13       43.72       41.69      2.37 o 
  -3   4  13        3.47        4.39      1.05 o 
  -2   4  13       84.17       88.00      3.55 o 
  -1   4  13       66.17       46.51      3.46 o 
   0   4  13        3.73        4.52      1.05 o 
   1   4  13      150.64      160.45      6.32 o 
   2   4  13      167.31      177.52      6.77 o 
   3   4  13       10.72       19.34      2.34 o 
  -5   5  13        0.31        1.44      0.91 o 
  -4   5  13       81.78       69.16      6.24 o 
  -3   5  13        0.04        0.48      1.05 o 
  -2   5  13       30.71       20.22      3.65 o 
  -1   5  13       66.67       64.42      4.94 o 
   0   5  13       42.20       39.09      2.92 o 
   1   5  13       44.49       50.78      3.29 o 
   2   5  13       12.04       11.66      2.01 o 
   3   5  13       77.12       89.99      4.60 o 
  -5   6  13        5.67        6.09      1.80 o 
  -4   6  13      178.24      165.29      6.62 o 
  -3   6  13       11.61       12.91      1.93 o 
  -2   6  13       72.49       58.88      5.62 o 
  -1   6  13        2.88        3.47      1.39 o 
   0   6  13       13.56       17.29      2.12 o 
   1   6  13        3.85        3.81      1.50 o 
   2   6  13       52.08       55.71      3.55 o 
  -4   7  13       97.01       89.74      4.57 o 
  -3   7  13        0.00        1.58      1.29 o 
  -2   7  13       99.31       95.05      4.74 o 
  -1   7  13        5.38        6.32      1.60 o 
   0   7  13       61.30       49.02      4.69 o 
   1   7  13       59.70       64.76      3.87 o 
   2   7  13        0.77        0.67      1.27 o 
  -4   8  13        9.67       10.25      1.93 o 
  -3   8  13      304.62      292.88     10.10 o 
  -2   8  13       88.72      110.15      5.27 o 
  -1   8  13      208.72      212.19      8.05 o 
   0   8  13        0.93        4.38      1.56 o 
   1   8  13        9.27       10.81      2.03 o 
  -2   9  13      115.24      132.28      5.90 o 
  -1   9  13        0.21        3.22      1.43 o 
  -1  -8  14       22.09       17.02      2.17 o 
   0  -8  14       42.63       42.23      3.19 o 
   1  -8  14        7.50       13.07      3.11 o 
  -2  -7  14       78.26       73.14      4.08 o 
  -1  -7  14       14.65       10.67      1.93 o 
   0  -7  14       13.75       15.43      2.25 o 
   1  -7  14        0.41        1.10      1.96 o 
   2  -7  14      193.77      212.37      8.11 o 
  -3  -6  14       57.33       50.70      7.84 o 
  -2  -6  14       15.18       12.33      2.01 o 
  -1  -6  14        0.01       -1.02      1.02 o 
   0  -6  14       20.02       20.28      2.39 o 
   1  -6  14       48.01       45.27      3.17 o 
   2  -6  14        8.55        4.27      1.56 o 
   3  -6  14      101.69      114.11      5.52 o 
  -4  -5  14      115.17      113.02      4.29 o 
  -3  -5  14      146.21      156.04      7.82 o 
  -2  -5  14       23.37       26.49      2.45 o 
  -1  -5  14      207.89      175.21      6.73 o 
   0  -5  14        3.96        6.19      1.51 o 
   1  -5  14      104.44       96.46      4.71 o 
   2  -5  14      187.75      192.29      7.42 o 
   3  -5  14       10.05        9.93      1.88 o 
  -4  -4  14       98.27      104.75      4.10 o 
  -3  -4  14       94.43      101.35      5.55 o 
  -2  -4  14        0.09        0.77      1.01 o 
  -1  -4  14        8.87       10.63      2.80 o 
   0  -4  14      139.83      114.75      5.12 o 
   1  -4  14       25.00       23.95      2.36 o 
   2  -4  14       20.87       22.95      3.48 o 
   3  -4  14       70.95       80.43      4.40 o 
  -4  -3  14     1205.06     1240.32     26.97 o 
  -3  -3  14      506.31      514.47     12.40 o 
  -2  -3  14      830.67      833.96     18.68 o 
  -1  -3  14       12.91       11.94      3.36 o 
   0  -3  14       36.54       40.91      2.94 o 
   1  -3  14       45.57       49.54      4.27 o 
   2  -3  14        0.82        0.29      1.25 o 
   3  -3  14       22.13       22.28      2.41 o 
   4  -3  14        0.10        2.03      1.40 o 
  -5  -2  14      152.83      146.40      6.52 o 
  -4  -2  14      271.47      273.65      7.64 o 
  -3  -2  14       10.49       14.43      1.96 o 
  -2  -2  14      301.79      301.34      9.93 o 
  -1  -2  14      283.11      270.84      7.35 o 
   0  -2  14      140.25      134.84      4.47 o 
   1  -2  14        9.61       10.26      1.85 o 
   2  -2  14        7.45       10.04      1.91 o 
   3  -2  14        5.19       11.69      2.02 o 
   4  -2  14       84.22      114.52      5.44 o 
  -5  -1  14      138.26      141.51      4.94 o 
  -4  -1  14      162.07      185.40      5.79 o 
  -3  -1  14       62.44       68.21      3.81 o 
  -2  -1  14       96.03       96.95      3.72 o 
  -1  -1  14       35.91       40.52      2.28 o 
   0  -1  14      329.97      325.32      8.39 o 
   1  -1  14       49.78       51.10      2.56 o 
   2  -1  14       13.23       16.33      2.22 o 
   3  -1  14       26.80       34.82      2.84 o 
   4  -1  14       11.19       13.75      2.31 o 
  -5   0  14        1.10        1.60      0.95 o 
  -4   0  14      147.87      152.11      5.07 o 
  -3   0  14      100.62       99.57      3.82 o 
  -2   0  14       68.92       80.33      3.33 o 
  -1   0  14       58.75       60.12      2.77 o 
   0   0  14      109.71      106.28      3.81 o 
   1   0  14        0.73        1.81      0.97 o 
   2   0  14       38.39       45.90      3.18 o 
   3   0  14        0.02        1.93      1.37 o 
   4   0  14       27.30       39.77      3.14 o 
  -5   1  14      157.66      166.62      5.45 o 
  -4   1  14      499.26      510.51     12.45 o 
  -3   1  14      191.92      206.91      7.30 o 
  -2   1  14       60.13       61.08      2.83 o 
  -1   1  14       17.51       15.03      1.62 o 
   0   1  14       39.94       43.42      2.35 o 
   1   1  14      145.91      136.84      4.53 o 
   2   1  14      135.87      149.06      4.89 o 
   3   1  14        2.02        3.18      1.45 o 
  -5   2  14       80.36       86.23      3.68 o 
  -4   2  14      103.95       93.35      3.74 o 
  -3   2  14       32.27       38.87      2.28 o 
  -2   2  14       27.97       28.17      4.38 o 
  -1   2  14      121.56      127.01      4.31 o 
   0   2  14       27.08       27.36      1.96 o 
   1   2  14        2.07        4.37      1.13 o 
   2   2  14        0.73        0.51      0.93 o 
   3   2  14        9.69       20.73      2.41 o 
  -5   3  14       13.55       20.12      2.57 o 
  -4   3  14        3.40        4.14      1.17 o 
  -3   3  14      238.26      233.85      6.70 o 
  -2   3  14      375.43      321.04      8.42 o 
  -1   3  14        7.51        5.63      1.15 o 
   0   3  14        8.55       13.19      1.56 o 
   1   3  14        5.47        8.27      2.23 o 
   2   3  14       16.57       16.82      3.68 o 
   3   3  14       19.49       27.28      2.98 o 
  -5   4  14        8.20        8.89      1.43 o 
  -4   4  14        6.59        7.22      1.32 o 
  -3   4  14        1.06        0.84      0.90 o 
  -2   4  14      282.19      228.59     17.46 o 
  -1   4  14      164.37      123.97     14.76 o 
   0   4  14      444.94      395.10     12.42 o 
   1   4  14        1.26        2.69      1.32 o 
   2   4  14       11.43       10.19      1.93 o 
   3   4  14       11.42       14.88      2.26 o 
  -4   5  14      127.56      135.55      5.93 o 
  -3   5  14        0.03        0.51      0.79 o 
  -2   5  14       77.44       80.15      4.25 o 
  -1   5  14        4.21        1.53      1.25 o 
   0   5  14      118.10      100.84      4.85 o 
   1   5  14       48.08       41.89      3.17 o 
   2   5  14        1.59        2.01      1.46 o 
  -4   6  14        0.14        0.65      3.11 o 
  -3   6  14        0.82       -0.13      1.25 o 
  -2   6  14        0.33       -1.07      1.20 o 
  -1   6  14       20.39       19.32      2.24 o 
   0   6  14      112.24      126.53      9.84 o 
   1   6  14       26.54       32.50      2.80 o 
  -3   7  14        2.58        5.19      2.96 o 
  -2   7  14       67.27       52.25      3.52 o 
  -1   7  14       75.73       81.47      4.46 o 
   0   7  14       50.06       46.67      3.44 o 
   1   7  14       26.39       22.77      3.66 o 
  -2   8  14       17.65       16.01      2.42 o 
  -1   8  14        8.46        7.06      1.80 o 
   0  -7  15       95.91      105.61      5.19 o 
  -2  -6  15       36.04       28.84      2.68 o 
  -1  -6  15        0.01        0.28      1.18 o 
   0  -6  15       11.07        9.53      1.89 o 
   1  -6  15       25.66       25.70      3.86 o 
  -3  -5  15      165.78      152.34      6.35 o 
  -2  -5  15        0.75        1.22      1.16 o 
  -1  -5  15       11.49       14.03      2.17 o 
   0  -5  15        6.53        7.62      1.74 o 
   1  -5  15       11.90       12.88      2.02 o 
   2  -5  15        2.74        1.16      1.63 o 
  -3  -4  15       32.25       30.08      2.82 o 
  -2  -4  15       61.83       57.32      6.91 o 
  -1  -4  15      164.04      156.62      6.40 o 
   0  -4  15       16.27       17.80      2.17 o 
   1  -4  15       15.02       19.95      2.28 o 
   2  -4  15       13.78       13.23      2.17 o 
  -4  -3  15      375.99      402.16     10.45 o 
  -3  -3  15        0.55        3.21      1.09 o 
  -2  -3  15       10.41       13.55      2.13 o 
  -1  -3  15       27.29       32.65      2.75 o 
   0  -3  15        8.46        8.79      1.85 o 
   1  -3  15       24.18       28.85      2.62 o 
   2  -3  15       64.33       72.03      4.13 o 
   3  -3  15        0.97        2.01      1.34 o 
  -4  -2  15      125.20      157.14      5.29 o 
  -3  -2  15      153.91      164.28      5.39 o 
  -2  -2  15        4.62        7.86      1.71 o 
  -1  -2  15       82.88       85.05      3.51 o 
   0  -2  15      189.50      183.41      7.07 o 
   1  -2  15      290.79      297.50     10.06 o 
   2  -2  15       46.10       51.82      3.53 o 
   3  -2  15      148.99      160.01      7.09 o 
  -4  -1  15        0.23        0.97      0.98 o 
  -3  -1  15      113.46      115.18      5.28 o 
  -2  -1  15       57.96       60.37      2.94 o 
  -1  -1  15      240.83      249.44      7.05 o 
   0  -1  15        6.07       13.57      1.64 o 
   1  -1  15       52.17       46.69      3.27 o 
   2  -1  15        2.90        3.45      1.46 o 
   3  -1  15       17.56       32.57      2.92 o 
  -4   0  15      111.77      110.92      4.24 o 
  -3   0  15      217.27      230.10      6.78 o 
  -2   0  15       53.79       50.44      2.68 o 
  -1   0  15        2.71        3.42      1.05 o 
   0   0  15       75.86       86.81      3.52 o 
   1   0  15       56.77       67.09      3.76 o 
   2   0  15        9.93        9.73      1.88 o 
   3   0  15        0.02        1.07      1.45 o 
  -4   1  15      206.09      211.59      6.48 o 
  -3   1  15        6.13        7.44      1.77 o 
  -2   1  15       79.03       81.63      3.46 o 
  -1   1  15        1.96        2.41      1.04 o 
   0   1  15       29.16       32.19      2.80 o 
   1   1  15       99.27       98.15      3.78 o 
   2   1  15       86.41       94.46      4.77 o 
   3   1  15       76.75       88.72      4.69 o 
  -4   2  15        2.35        2.07      1.11 o 
  -3   2  15        5.01        4.32      1.13 o 
  -2   2  15       28.73       31.82      2.18 o 
  -1   2  15        2.84        2.29      1.05 o 
   0   2  15      101.39       93.58      4.78 o 
   1   2  15      119.91      145.08      8.22 o 
   2   2  15      183.91      219.86      6.49 o 
  -4   3  15        3.78        5.73      1.28 o 
  -3   3  15       42.02       41.98      2.47 o 
  -2   3  15       52.31       56.23      2.82 o 
  -1   3  15        0.13        0.21      1.45 o 
   0   3  15       38.20       38.07      3.56 o 
   1   3  15       76.96       84.88      4.45 o 
   2   3  15       72.61       91.86      5.15 o 
  -4   4  15      186.29      198.47      6.22 o 
  -3   4  15       40.68       33.84      2.35 o 
  -2   4  15       22.08       19.46      2.64 o 
  -1   4  15        0.04        0.48      0.81 o 
   0   4  15        6.45        5.99      1.78 o 
   1   4  15      125.08      142.79      6.14 o 
   2   4  15        7.29       12.35      2.10 o 
  -3   5  15        1.17       -0.07      1.38 o 
  -2   5  15       29.43       25.56      2.53 o 
  -1   5  15       24.92       26.49      2.61 o 
   0   5  15      375.81      392.60     12.67 o 
   1   5  15       20.07       27.85      2.73 o 
  -3   6  15        1.75        2.14      1.42 o 
  -2   6  15        2.00        2.32      1.50 o 
  -1   6  15       18.46       22.18      2.46 o 
   0   6  15       21.62       27.43      2.71 o 
  -1  -5  16        8.37        7.31      1.65 o 
   0  -5  16        6.46       13.79      3.84 o 
  -2  -4  16       22.30       23.44      2.44 o 
  -1  -4  16       70.61       66.90      3.97 o 
   0  -4  16        6.00        6.24      1.72 o 
   1  -4  16       64.49       77.06      4.32 o 
  -2  -3  16       12.35       10.38      1.51 o 
  -1  -3  16        0.03        2.17      1.53 o 
   0  -3  16        6.01        7.09      1.74 o 
   1  -3  16        1.21        1.76      1.26 o 
  -3  -2  16        5.52       10.87      1.63 o 
  -2  -2  16       41.65       49.50      3.45 o 
  -1  -2  16       39.81       42.27      2.56 o 
   0  -2  16       21.94       20.44      2.39 o 
   1  -2  16        0.03        3.00      1.38 o 
  -3  -1  16      133.32      152.43      6.48 o 
  -2  -1  16       72.96       83.60      3.64 o 
  -1  -1  16      118.73      127.33      4.60 o 
   0  -1  16        0.08        0.22      1.65 o 
   1  -1  16      206.33      240.72      8.79 o 
   2  -1  16       93.97       99.46      5.94 o 
  -3   0  16        1.06        0.73      0.95 o 
  -2   0  16       21.30       24.71      2.05 o 
  -1   0  16        0.53        1.26      1.04 o 
   0   0  16        0.06        0.14      0.96 o 
   1   0  16        1.86        3.99      1.47 o 
   2   0  16        3.17        8.76      1.86 o 
  -3   1  16        4.88        7.64      1.41 o 
  -2   1  16       24.40       34.24      2.33 o 
  -1   1  16        0.43        1.25      0.97 o 
   0   1  16       26.81       33.45      2.32 o 
   1   1  16        6.48        8.47      1.50 o 
  -3   2  16       22.62       25.65      2.14 o 
  -2   2  16        4.15        6.25      1.34 o 
  -1   2  16        3.31        3.30      1.16 o 
   0   2  16       56.85       69.38      3.98 o 
   1   2  16       47.98       64.82      3.19 o 
  -3   3  16      115.67      119.51      4.50 o 
  -2   3  16        1.25        2.79      1.12 o 
  -1   3  16      224.80      231.48     14.16 o 
   0   3  16      276.90      285.96      9.95 o 
   1   3  16      161.98      185.01      7.35 o 
  -2   4  16       44.63       38.99      3.11 o 
  -1   4  16       68.27       77.65      4.37 o 
   0   4  16       94.54       94.59      4.91 o 
  -1   0  17        0.00        1.45      1.08 o 
                                                 
